# Supplementary material for: Graph-theoretical formulation of the generalized epitope-based vaccine design problem
Source: PLoS Comput Biol. 2020 Oct 23;16(10):e1008237. doi: 10.1371/journal.pcbi.1008237 (PMC7652351; doi:10.1371/journal.pcbi.1008237)
Supplement: S2 Data — This CSV dataset contains the sequences used in each bootstrap. (CSV) [file pcbi.1008237.s004.csv]

sequence	bootstrap
B.BR.2010.10BR_SP019.KT427819	1
C.BW.2000.00BW17835.AF443096	1
C.BW.2000.00BW3876_9.AF443111	1
B.BR.2010.10BR_SP067.KT427796	1
B.US.2013.2026_DRpos_18.MH843769	1
C.ZA.2003.03ZAPS112MB2.DQ396386	1
B.US.2018.LFSA-PB-3P7.MK169847	1
B.SE.2013.089SE.MF373191	1
B.US.2013.2026_DRpos_22.MH843774	1
C.GB.2014.13612_1_2.3.MF109413	1
B.BR.2002.02BR2042.JN692444	1
C.ET.2008.ET167.KU319550	1
C.ZA.2014.Pt4.1_S1442.MK643791	1
B.US.2018.116-PB-8A9.MK169636	1
B.BR.2010.10BR_PE017.KT427869	1
B.US.2018.101-PB-6J14.MK169465	1
C.IN.2015.SC008.KY713229	1
B.JP.2006.472.AB428561	1
C.ZA.2008.503_06485_10_2.KT183172	1
B.AU.2003.PS2016_Day0.DQ676877	1
C.ZA.2004.04ZASK217B1.DQ056417	1
C.TZ.2006.CO3969V6.KX907391	1
C.TZ.2003.CO6838V1.KX907424	1
C.ZA.2004.04ZASK165B1.DQ396387	1
B.US.2018.114-PB-64J16.MK169541	1
C.ZA.2014.Pt4.2_S1229.MK643618	1
B.US.2013.2026_DRpos_31.MH843783	1
C.MW.2007.702010141_CH141.w12.KC156212	1
B.ES.2008.X2425-2.FJ670525	1
C.UY.2001.TRA3011.AY563169	1
B.US.2018.120-LN-61D4.MK169788	1
C.ET.2008.ET106.KU319529	1
C.GB.2014.14727_1_49.3.MF109612	1
B.BR.2010.10BR_MG024.KT427681	1
B.DO.2005.05DO_162387.EU839596	1
C.ZA.2014.Pt4.2_S1360.MK643719	1
B.US.2005.01144G.FJ469682	1
B.US.2004.HIV_US_BID-V5261_2004.JQ403104	1
B.JP.2001.134.AB428552	1
C.IN.2000.DEMC00IN009.KP109484	1
C.ZA.2007.503_01009_4.KT183064	1
C.SE.2011.053SE.MF373156	1
C.SE.2009.033ET.MF373146	1
B.GB.2013.15171_1_7.5.MF109680	1
B.US.2018.LFSA-LN-12I8.MK169841	1
C.ZA.2005.05ZASK244B1.DQ369992	1
B.PE.2007.502_1399_wg6.JF320012	1
C.ZA.2003.03ZAPS030MB1.DQ369996	1
B.US.2018.120-PB-14-C3.MK169683	1
B.YE.2002.02YE507.AY795904	1
C.NP.2007.11NP091.KU341730	1
C.ZA.2003.503_14197_T1.KT183301	1
B.GB.2013.13774_1_84.3.MF109506	1
B.GB.2014.14592_1_64.3.MF109558	1
B.BR.2010.10BR_MG007.KJ849786	1
B.SE.2007.023SE.MF373140	1
C.ZA.2004.04ZASK170B1.DQ093595	1
B.SE.2011.058SE.MF373161	1
B.US.2018.116-PB-28D9.MK169651	1
B.BR.2010.10BR_MG049.KT427669	1
C.ZA.2003.03ZAPS105MB2.DQ445632	1
B.PY.2003.03PY_PSP0115.JN251906	1
B.US.2013.2275-DRpos-8.MH843915	1
B.ES.2008.R9.KT200358	1
C.ZA.2003.03ZAPS083MB1.DQ351229	1
C.ZA.2014.Pt4.2_S1226.MK643615	1
B.BR.2010.10BR_PE053.KJ849767	1
B.DE.2009.585067.KT124782	1
B.US.2001.135466.KT124748	1
B.US.2003.574194.KT124781	1
C.ZA.2004.CAP61_8w_F3.GQ999975	1
B.CN.2009.YN09P0014.JF932494	1
B.US.2016.9247_W0_1C1_S37.MK115482	1
B.US.2018.120-LN-2-D7.MK169812	1
B.US.2008.HIV_US_BID-V4397_2008.JQ403091	1
B.GB.2014.14592_1_47.3.MF109543	1
B.JP.2004.04JPDR6075B.AB221125	1
B.US.2018.120-PB-39A17.MK169832	1
B.US.2018.LFSA-LN-15N7.MK169844	1
B.DE.2017.Strain0526.MK086129	1
B.BR.2010.10BR_PE048.KT427718	1
C.ZA.2014.Pt4.2_S1376.MK643734	1
C.GB.2013.15228_1_57.3.MF109695	1
B.US.2013.2026_DRpos_12.MH843763	1
B.US.2013.2275-DRpos-33.MH843902	1
C.ZA.2004.04ZAPS177MB1.DQ396394	1
C.ZA.2003.03ZASK094B1.AY878070	1
B.BR.2010.10BR_RJ020.KT427785	1
C.SE.2006.013ET.MF373134	1
B.US.2008.293050.KT124761	1
B.US.2004.CR0116Y.FJ469698	1
B.BR.2005.05BR1107.JN692475	1
B.CY.2005.CY137.FJ388937	1
B.US.2018.116-LN-10B20.MK169619	1
B.BR.2016.19HI-2016.MK041586	1
C.ET.2008.ET150.KU319544	1
B.US.2018.120-LN-108C5.MK169805	1
C.ZA.2000.1170MB.AY463225	1
C.BR.2010.10BR_MG037.KT427677	1
B.US.2004.64236_13865_1.MH060681	1
B.BR.2016.HI2016-21.MG571999	1
C.ZA.2005.CAP244_8w_F1.GQ999986	1
C.SE.2005.012BI.MF373133	1
C.ZA.2004.04ZAPS161B1.DQ164115	1
B.US.2016.9242_W0_10D5_S76.MK114800	1
C.IN.2003.D24.EF469243	1
B.AU.2004.MS2004_37_040.EF178338	1
B.US.2006.502_1055_FL01.JF320169	1
B.BR.2010.10BR_PE101.KT427697	1
C.BR.2007.Read38_HIV_C.KX228818	1
C.ZA.2014.Pt4.2_S1219.MK643608	1
B.ES.2009.X2730_2_nt0544_9494.MF157736	1
B.US.2012.505_1672a.WG7.MG197064	1
B.CA.2006.502_1027_wg02.JF320411	1
B.US.2012.231603.KT124756	1
B.CA.2000.CANA6FULL.AY779552	1
C.TH.2014.2549734P000FL_Si.MG989567	1
C.ZA.2000.1119MB.AY463229	1
C.TZ.2004.CO6033V4.KX907394	1
B.ES.2008.R5.KT200354	1
C.BR.2002.02BR2022.JN692434	1
B.US.2018.120-PB-31B21.MK169761	1
C.ZA.2014.Pt4.2_S1359.MK643718	1
C.SE.2004.006CD.MF373128	1
C.ZA.2003.03ZASK223B1.DQ093597	1
B.US.2018.116-PB-14C6.MK169644	1
B.US.2018.LFSA-LN-7O16.MK169838	1
B.US.2014.2046-DRp-1.MH843818	1
B.BR.2016.16HI-2016.MK041575	1
B.BR.2004.04BR1051.JN692452	1
C.ES.2015.100_118.KY496624	1
B.TH.2000.00TH_C3198.AY945710	1
C.ZA.2008.DEMC08ZA011.JX140666	1
C.ZA.2014.Pt4.1_S1209.MK643602	1
B.BR.2010.10BR_PE012.KT427744	1
B.US.2018.101-PB-16K14.MK169476	1
B.CY.2005.CY097.FJ388924	1
B.US.2013.2026_DRpos_27.MH843778	1
B.US.2007.502_1115_wg1.JF320045	1
B.ES.2014.ARP1204.KT276264	1
B.US.2018.114-LN-3M2.MK169515	1
C.BW.2000.00BW07621.AF443088	1
B.US.2018.120-LN-37C1.MK169787	1
B.BR.2010.10BR_PE047.KT427719	1
B.US.2006.502_1046_FL04.JF320564	1
B.US.2005.502_0223_wg1.JF320059	1
B.TH.2004.04TH803686.JN248333	1
B.GB.2014.13612_1_38.3.MF109422	1
B.BR.2010.10BR_SP032.KT427811	1
B.US.2018.116-LN-10I1.MK169668	1
B.CO.2001.PCM034.AY561238	1
C.ZA.2004.04ZASK200B1.DQ396383	1
B.US.2018.116-PB-33F3.MK169655	1
B.US.2008.HIV_US_BID-V3048_2008.JQ403069	1
C.ZM.2009.Z3618F_11Jul09_PL_NFLG_SGA1.KR820341	1
C.ZA.2005.CAP84_3w_F2.GQ999978	1
B.US.2013.CP02.KX505583	1
B.US.2018.114-LN-13G14.MK169523	1
C.CY.2005.CY040.FJ388901	1
C.ZA.2003.03ZAPS079B1.DQ093592	1
C.ZA.2003.04ZASK082B1.AY901972	1
B.US.2018.114-LN-4O14.MK169530	1
B.US.2018.120-PB-18B7.MK169821	1
B.BR.2010.10BR_SP012.KT427824	1
B.US.2006.06US_SAJ_NVS23.JF689871	1
B.US.2018.101-LN-2I5.MK169487	1
B.US.2018.116-PB-34E4.MK169656	1
C.ET.2008.ET165.KU319549	1
B.KR.2007.HP-18_07JHS10-3909.KJ140263	1
B.US.2006.06US_SAJ_NVS39.JF689876	1
B.US.2002.F706.FJ469728	1
C.ZA.2008.503_05780_1.KT183150	1
C.GB.2014.14667_1_29.5.MF109589	1
B.US.2014.2443.KX505419	1
C.ZA.2015.Pt1.1_S1053.MK643539	1
C.GB.2014.14592_1_69.3.MF109563	1
C.ZA.2003.03ZASK066B1.AY901969	1
C.SE.2005.010BI.MF373131	1
C.ZA.2000.1195MB.AY463220	1
C.ZA.2003.03ZASK006B2.AY878056	1
C.TZ.2004.CO6631V3.KX907413	1
B.AR.2015.DEMB15AR013.MH078532	1
B.BR.2002.02BR2032.JN692439	1
B.US.2013.2275-DRpos-39.MH843907	1
B.UY.2001.01UYTRA1179.AY781127	1
B.DE.2016.9254_W0_12G11_S39.MK115946	1
C.ZA.2003.03ZAPS066MB2.DQ396375	1
B.SE.2015.101SE.MF373203	1
B.US.2013.2026_DRpos_14.MH843765	1
B.US.2008.08US_SAJ_C202.JF689894	1
B.TH.2004.04TH317223.JN248321	1
B.AU.2002.PS3002_Day0.DQ676883	1
B.GB.2013.13774_1_54.3.MF109479	1
C.CY.2008.CY227.JF683776	1
B.BR.2010.10BR_PE095.KT427700	1
C.BW.2000.00BW20361.AF443102	1
B.CN.2007.HB070035.JF932489	1
C.ZA.2004.04ZASK202B1.DQ011180	1
B.PH.2015.DEMB15PH002.KY658689	1
C.ZA.2014.Pt4.1_S1214.MK643604	1
B.US.2018.114-PB-71M5.MK169542	1
B.FR.2008.DEMB08FR002.JX140654	1
B.CY.2009.CY254.JF683797	1
C.SE.2005.011BI.MF373132	1
C.ZA.2014.Pt2.1_S1068.MK643550	1
B.US.2018.114-PB-17H6.MK169536	1
C.ZA.2005.CAP88_5w_F2.GQ999980	1
C.MW.2008.DEMC08MW002.KP109521	1
C.ZA.2004.04ZASK147B1.DQ164114	1
B.RU.2004.04RU128005.AY682547	1
C.ZA.2015.Pt1.1_S1054.MK643540	1
C.ZA.2014.Pt4.4_S1125.MK643586	1
B.BR.2010.10BR_PE103.KT427696	1
B.US.2005.CR0367Z.FJ469724	1
B.US.2012.505_1569a.WG04.MG197054	1
B.FR.2009.DEMB09FR002.KF716495	1
B.DK.2001.CTL_016.EF514704	1
B.US.2012.505_1413a.WG06.MG197043	1
B.BR.2010.10BR_RJ088.KT427763	1
B.BR.2010.10BR_MG045.KT427670	1
C.ZA.2015.Pt3.1_S1296.MK643660	1
B.ES.2007.X2231.EU786680	1
B.CY.2005.CY130.FJ388934	1
B.TH.2004.04TH601066.JN248329	1
C.MW.2008.CH848.PL.072908.A2.1.KY112577	1
B.US.2018.116-LN-12G2.MK169623	1
C.SE.2008.SE600210.KP411833	1
B.US.2018.116-PB-15C3.MK169599	1
C.GB.2014.14535_1_12.4.MF109513	1
C.ZA.2014.Pt4.1_S1405.MK643761	1
B.US.2018.101-PB-8D23.MK169468	1
B.US.2018.114-LN-7F24.MK169531	1
B.US.2000.WITO_TF1.JN944938	1
B.US.2012.505_1295a.WG10.MG197013	1
B.BR.2010.10BR_RJ090.KT427761	1
B.SE.2012.SE600057.KP411828	1
B.US.2005.05US_SAJ_NVS3.JF689856	1
C.GB.2014.13659_1_53.3.MF109441	1
C.IN.2005.C.IN.05.NIRT723.1.KF766541	1
B.ES.2007.X2149.EU786678	1
C.SE.2006.016SE.MF373136	1
B.US.2008.HIV_US_BID-V4391_2008.JQ403086	1
B.AR.2015.DEMB15AR014.MH078533	1
B.US.2007.502_0364_wg5.JF320559	1
B.CN.2002.02HNsq4.DQ007902	1
B.US.2018.116-PB-16G10.MK169600	1
B.US.2018.116-LN-13I19.MK169627	1
B.US.2018.101-PB-21E19.MK169479	1
C.TZ.2005.CO0053V5.KX907338	1
C.ZA.2004.04ZASK150B1.DQ011178	1
C.ZA.2013.HIV1_FR006_D7_CVL-1.MH933709	1
C.BR.2004.04BR021.AY727523	1
C.ZA.2000.1197MB.AY463234	1
C.BR.2017.6HU-FURG-2017.MK041561	1
C.GB.2014.14592_1_63.3.MF109557	1
B.SE.2013.084TH.MF373186	1
B.DK.2001.CTL_017.EF514705	1
B.US.2013.2115-DRp-1.MH843851	1
B.DE.2008.654207.KT124789	1
B.US.2018.114-LN-8G10.MK169532	1
B.DE.2010.290307.KT124760	1
B.US.2013.2026_DRpos_1.MH843761	1
B.BR.2005.05BR1104.JN692474	1
C.ZA.2004.04ZASK175B1.DQ164129	1
B.US.2007.891439.KT124801	1
B.TH.2005.05TH356764.JN248344	1
B.US.2018.116-LN-13O21.MK169629	1
C.ZA.2003.03ZAPS123MB1.DQ396369	1
B.US.2013.2026_DRneg_55.MH843759	1
B.ES.2008.X2574_2.GU362886	1
B.US.2007.07US_SAJ_C154.JF689877	1
C.ET.2008.ET119.KU319532	1
B.AU.2003.PS4048_Day0.DQ676886	1
B.US.2018.LFSA-LN-8P11.MK169873	1
C.ZA.2004.04ZASK190B1.DQ056409	1
B.CY.2008.CY220.JF683769	1
C.ZA.2003.03ZAPS155MB1.DQ396371	1
B.SE.2005.SE600063.KP411829	1
C.ZA.2003.03ZAPS048MB1.DQ396364	1
B.IT.2005.SG1.DQ672623	1
B.US.2006.502_1512_FL01.JF320356	1
B.BR.2010.10BR_PE013.KT427743	1
B.BR.2003.03BR1043.JN692446	1
C.ZA.2004.04ZASK163B1.AY901979	1
B.US.2018.101-PB-15D6.MK169474	1
B.US.2018.114-LN-9L17.MK169518	1
B.US.2018.116-LN-12M20.MK169625	1
C.ET.2008.ET171.KU319551	1
B.GB.2014.14667_1_36.3.MF109596	1
B.GB.2013.15228_1_67.4.MF109705	1
B.US.2018.LFSA-LN-2G9.MK169834	1
B.US.2018.116-PB-1A10.MK169592	1
B.GB.2013.13774_1_50.3.MF109475	1
B.TH.2005.05TH355614.JN248343	1
C.ZA.2004.04ZASK208B1.DQ056406	1
C.ZA.2015.Pt1.1_S1055.MK643541	1
C.KE.2004.04KE585573V2.KT022366	1
B.US.2004.014837G.FJ469684	1
B.US.2013.2026_DRpos_23.MH843775	1
B.BR.2010.10BR_PE003.KT427747	1
C.ZA.2003.03ZAPS027MB1.DQ351223	2
B.ES.2008.ES_X2515_3.GQ372988	2
C.ZA.2008.503_06150_1.KT183155	2
C.IN.2015.SC022.KY713233	2
B.US.2005.05US_SAJ_NVS9.JF689860	2
C.GB.2014.13659_1_46.3.MF109435	2
B.BR.2010.10BR_RJ068.KT427770	2
B.BR.2010.10BR_PE104.KJ849780	2
B.US.2018.116-PB-14H11.MK169646	2
B.CY.2007.CY189.JF683742	2
B.US.2018.101-PB-22L20.MK169482	2
B.DE.2008.255524.KT124757	2
B.US.2006.502_1055_FL01.JF320169	2
C.SE.2012.074SE.MF373177	2
B.CN.2007.FJ070016.JF932483	2
B.US.2018.116-PB-31B7.MK169652	2
C.IN.2015.SC085.KY713235	2
B.US.2018.120-LN-106I8.MK169800	2
C.ZA.2015.Pt1.1_S1058.MK643544	2
B.US.2006.502_0227_FL05.JF320036	2
B.US.2018.114-PB-21C1.MK169504	2
B.DE.2012.956306.KT124811	2
B.US.2008.CH378.PL.080508.A2.1.KY112136	2
C.MW.2009.DEMC09MW010.KP109527	2
B.TH.2013.2544072P000FL_Sd.MG989506	2
C.ZA.2003.03ZASK026B2.DQ011165	2
B.US.2014.2286.KX505396	2
B.BR.2005.BREPM1093.FJ195089	2
C.ZA.2000.C_ZA_J112MA.AY585265	2
B.CN.2008.CBJC489.JF932479	2
B.PH.2015.DEMB15PH002.KY658689	2
B.CN.2012.DEMB12CN006.KP109511	2
C.ZA.2014.Pt4.1_S1209.MK643602	2
C.ZA.2014.Pt4.1_S1417.MK643771	2
C.CY.2008.CY228.JF683777	2
C.ZA.2004.SK143B1.AY703910	2
B.ES.2013.P6.KT200348	2
B.US.2011.ES39-42.KF384810	2
C.ZA.2003.03ZAPS108MB1.DQ396378	2
C.SE.2006.013ET.MF373134	2
B.JM.2005.05JM_KJ108.EU839605	2
B.US.2018.101-LN-8N20.MK169462	2
B.US.2006.CR0228Q.FJ469710	2
B.BR.2010.10BR_SP044.KT427805	2
B.BR.2005.05BR1107.JN692475	2
B.US.2004.F7165.FJ469732	2
B.BR.2003.BREPM1032.EF637051	2
B.DE.2008.176952.KT124755	2
B.GB.2014.14727_1_59.4.MF109620	2
C.ZA.2004.04ZASK176B1.DQ056416	2
B.US.2006.06US_SAJ_NVS32.JF689874	2
C.MW.2009.DEMC09MW007.KP109524	2
B.US.2018.101-PB-16K14.MK169476	2
B.US.2007.502_1897_wg2.JF320179	2
B.US.2008.HIV_US_BID-V4392_2008.JQ403087	2
C.ZA.2014.Pt4.1_S1372.MK643730	2
C.ZA.2015.Pt3.1_S1296.MK643660	2
B.BR.2010.10BR_SP014.KJ849790	2
B.US.2015.2521.KX505446	2
B.US.2013.2026_DRpos_21.MH843773	2
B.RU.2011.11RU21n.JX500708	2
B.US.2006.502_0176_FL06.JF320363	2
C.ET.2008.ET154.KU319545	2
B.US.2018.120-LN-71C9.MK169790	2
C.ZA.2003.03ZASK061B1.AY901968	2
B.BR.2002.04BR1064.JN692433	2
B.US.2007.HIV_US_BID-V3036_2007.JQ403064	2
C.ZA.2014.Pt2.3_S1077.MK643559	2
C.ZA.2003.03ZAPS051MB1.DQ396385	2
B.AR.2001.101815FL_2001.KY968394	2
C.ZA.2014.Pt4.4_S1245.MK643632	2
B.US.2011.505_0840a.WG09.MG196836	2
C.ZA.2003.03ZAPS049MB1.DQ369986	2
C.ZA.2002.02ZAPS008MB1.DQ275647	2
B.AR.2003.134742FL_2003.KY968397	2
B.-.2002.LA03BlEr.KU168258	2
B.TH.2015.2548419P000FL_Sh.MG989551	2
B.US.2004.USPI71101EI7y04051pcWG2B14.JN024203	2
B.US.2018.LFSA-PB-7N8.MK169857	2
B.GB.2004.MM43d21_GN1.HM586206	2
B.CY.2005.CY137.FJ388937	2
B.US.2018.116-PB-6B7.MK169634	2
B.US.2013.2275-DRpos-19.MH843891	2
B.GB.2014.14727_1_53.3.MF109616	2
B.US.2018.120-PB-5-C1.MK169682	2
C.ES.2014.ARP1198.KT276258	2
B.US.2018.116-LN-10C8.MK169620	2
B.ES.2014.EUR-0053.KU685590	2
C.ZA.2003.SK043B1.AY772700	2
C.ZA.2009.503_01244_10.KT183068	2
C.ZA.2003.03ZASK211B1.DQ093601	2
B.US.2005.01144G.FJ469682	2
C.ZA.2007.503_02051_1.KT183084	2
C.ZA.2003.03ZAPS048MB1.DQ396364	2
B.CY.2005.CY070.FJ388960	2
C.ZM.2002.02ZM115.AB254148	2
C.ZA.2003.03ZASK233B1.DQ351234	2
B.BR.2010.10BR_SP052.KT427802	2
C.CN.2006.06YNLC028sg.KC898980	2
B.US.2018.114-LN-3I3.MK169529	2
C.SE.2011.053SE.MF373156	2
B.US.2006.CR0131.FJ469700	2
B.BR.2005.05BR1097.JN692472	2
C.NP.2000.11NP115.KU341731	2
B.BR.2010.10BR_RJ085.KT427765	2
B.US.2018.LFSA-PB-4D16.MK169849	2
B.US.2000.RHPA_TF1.JN944917	2
C.CY.2005.CY069.FJ388913	2
B.US.2018.120-LN-105P19.MK169745	2
C.ET.2008.ET108.KU319530	2
B.US.2009.Read28_HIV_B.KX228807	2
B.GB.2014.14592_1_64.3.MF109558	2
B.BR.2003.BREPM1040.EF637047	2
C.TZ.2003.CO6838V1.KX907424	2
B.US.2007.07US_SAJ_C154.JF689877	2
B.US.2018.LFSA-LN-7C17.MK169837	2
B.US.2018.LFSA-LN-15N7.MK169844	2
C.SE.2013.SE600311.KP411835	2
B.FR.2009.DEMB09FR002.KF716495	2
B.US.2016.2609.KX505536	2
B.BR.2004.04BR1057.JN692455	2
C.SE.2010.041SE.MF373152	2
B.KR.2004.04KMK5.JQ316126	2
B.KR.2003.03YGS3.JQ316135	2
B.US.2013.2026_DRpos_23.MH843775	2
B.US.2013.2275-DRpos-7.MH843914	2
C.ZA.2005.05ZASK245B1.DQ369982	2
C.ZA.2008.503_08252_19.KT183218	2
B.JP.2004.DR6174.AB480692	2
B.US.2018.116-LN-13O21.MK169629	2
B.JP.2011.DEMB11JP002.KF716497	2
B.ES.2005.R15.KT200351	2
B.KR.2002.HP-20_02KJO10-3480.KJ140265	2
C.ZA.2003.03ZAPS136MB1.DQ351231	2
B.US.2018.116-LN-9B13.MK169614	2
B.US.2007.HIV_US_BID-V3512_2007.JQ403092	2
B.US.2013.2275-DRpos-21.MH843894	2
B.BR.2010.10BR_SP006.KT427827	2
B.RU.2004.04RU129005.AY751406	2
B.US.2011.ES40-24.KF384811	2
B.US.2018.120-LN-69H4.MK169789	2
C.ZA.2004.04ZASK148B1.DQ093590	2
B.TH.2005.05TH736580.JN248354	2
B.GB.2013.13774_1_84.3.MF109506	2
B.US.2018.120-LN-85D2.MK169819	2
B.PH.2015.DEMB15PH003.KY658690	2
B.SE.2010.SE600012.KP411823	2
B.BR.2010.10BR_PE037.KT427728	2
B.BR.2005.BREPM1081.FJ195091	2
C.ZA.2004.04ZAPS199B1.DQ164110	2
B.YE.2002.02YE507.AY795904	2
B.US.2005.05US_SAJ_NVS16.JF689854	2
C.TZ.2005.CO6785V5.KX907420	2
C.ZA.2014.Pt4.2_S1356.MK643715	2
C.ZA.2014.Pt4.1_S1403.MK643759	2
C.ZM.2007.DEMC07ZM013.KU749425	2
B.GB.2014.14535_1_28.4.MF109525	2
C.SE.2007.SE600119.KP411831	2
C.TZ.2004.CO6812V3.KX907422	2
B.SE.2015.101SE.MF373203	2
B.US.2013.2026_DRpos_12.MH843763	2
C.ZA.2015.Pt2.4_S1119.MK643581	2
C.ZA.2003.03ZASK036B1.AY901966	2
C.ZA.2003.03ZAPS099MB1.DQ275655	2
B.US.2004.SAMI_WGA1.EU547186	2
C.ZM.2009.DEMC09ZM004.KF716466	2
B.BR.2010.10BR_SP027.KT427815	2
C.ZA.2003.03ZAPS140MB1.DQ369981	2
B.BR.2010.10BR_MG014.KT427685	2
C.GB.2013.15171_1_43.3.MF109676	2
B.US.2018.LFSA-PB-3P21.MK169848	2
B.US.2005.USPI88403EI14y05121pcWG2B9.JN024339	2
C.ZA.2014.Pt4.1_S1411.MK643766	2
B.BG.2008.V_08_001.MH746261	2
C.BW.2000.00BW3886_8.AF443112	2
C.ZA.2004.CAP61_8w_F3.GQ999975	2
B.US.2018.120-PB-31F14.MK169825	2
B.US.2005.USPI38417EI25y05051pcWG2B4.JN024349	2
B.US.2002.328659.KT124764	2
B.US.2013.2026_DRneg_33.MH843742	2
B.US.2006.CH148.PL.191206.A2.1.KY112056	2
B.CN.2012.DEMB12CN010.KP109512	2
C.ZA.2010.DEMC10ZA001.JX140669	2
C.MW.2007.703010228_CH228_TFa.KC156120	2
B.US.2016.9244_W0_10B13_S69.MK115138	2
B.BR.2010.10BR_PE024.KT427735	2
B.KR.2004.04KJS8.JQ316130	2
C.GB.2013.13592_1_5.3.MF109389	2
C.SE.2007.SE600122.KP411832	2
C.ZA.2004.04ZAPS201B1.DQ164111	2
B.US.2018.116-PB-32F10.MK169654	2
C.ZA.2003.03ZAPS023MB1.DQ351225	2
C.ZA.2003.03ZAPS089MB1.DQ351216	2
B.US.2007.CR0339X.FJ469721	2
B.ES.2015.100_116.KY465969	2
B.DE.2010.290307.KT124760	2
B.US.2003.AT01480.FJ469686	2
B.HT.2005.05HT_129696.EU839601	2
B.US.2007.306376_FL.JX863922	2
B.US.2013.2275-DRpos-36.MH843904	2
B.CY.2005.CY088.FJ388919	2
B.BR.2010.10BR_RJ107.KT427750	2
B.BR.2010.10BR_RJ101.KT427753	2
B.US.2013.2275-DRpos-39.MH843907	2
C.ZA.2014.Pt4.4_S1127.MK643588	2
C.ZA.2003.03ZAPS077B1.DQ093591	2
C.TZ.2003.CO0984V2.KX907358	2
B.US.2018.101-LN-5J24.MK169455	2
B.US.2013.S1492_T1_Intact.MG171201	2
B.SE.2011.SE600023.KP411824	2
B.CN.2008.CBJC503.JF932481	2
B.BR.2004.BREPM1070.FJ195086	2
B.BR.2010.10BR_SP050.KJ849812	2
C.ZA.2008.503_06310_27.KT183168	2
C.ZA.2003.03ZASK226B1.DQ164108	2
B.BR.2005.05BR1080.JN692463	2
B.GE.2003.03GEMZ004.DQ207940	2
B.SE.2014.099US.MF373201	2
B.BR.2010.10BR_MG049.KT427669	2
C.TZ.2005.CO3063V5.KX907363	2
B.US.2005.CR0208W.FJ469706	2
B.US.2012.505_0772a.WG3.MG196816	2
B.US.2018.116-PB-9H8.MK169640	2
B.ES.2006.X2102.EU786677	2
B.ES.2007.X2149.EU786678	2
B.CN.2007.AH070014.JF932469	2
B.US.2012.2302-PBEM-13.KY778473	2
B.US.2018.116-LN-10K7.MK169621	2
B.PE.2007.502_1399_wg6.JF320012	2
B.US.2013.2275-DRpos-13.MH843885	2
B.US.2018.116-LN-9G10.MK169615	2
B.BR.2016.14HI-2016.MK041573	2
C.GB.2014.14592_1_69.3.MF109563	2
B.US.2018.120-LN-2-A6.MK169677	2
B.US.2002.PRLS02.FJ469754	2
B.JP.2000.DR2508.AB289587	2
C.ZA.2003.03ZAPS104MB1.DQ369990	2
B.BR.2010.10BR_PE017.KT427869	2
B.US.2018.116-LN-4B21.MK169605	2
B.US.2013.2026_DRpos_18.MH843769	2
C.ZA.2004.04ZASK164B1.DQ056405	2
B.CN.2007.hen1345.JF932500	2
C.ZA.2003.03ZAPS081MB1.DQ351219	2
B.CO.2001.PCM013.AY561237	2
B.BR.2004.04BR1049.JN692451	2
C.ZA.2007.C.705010162.e.wg2.JX974246	2
B.US.2013.2026_DRpos_31.MH843783	2
C.BW.2000.00BW076820.AF443089	2
C.ZA.2014.HIV1_FR014_D7_CVL-1.MH933708	2
B.US.2004.ES8-17.EF363125	2
B.DE.2010.iso5-h10.KU612901	2
B.US.2013.2026_DRpos_7.MH843792	2
B.US.2013.2026_DRpos_2.MH843771	2
B.US.2007.HIV_US_BID-V3120_2007.JQ403078	2
C.SE.2014.096SE.MF373198	2
B.TH.2000.00TH_C3198.AY945710	2
B.DE.2010.iso4-w10.KU612900	2
B.US.2006.502_0309_wg13.JF320048	2
B.CA.2000.CANA6FULL.AY779552	2
C.MW.2008.DEMC08MW002.KP109521	2
B.IT.2005.SG1.DQ672623	2
B.US.2002.PRLS18.FJ469762	2
B.US.2012.607523.KT124784	2
B.GB.2013.13774_1_71.3.MF109494	2
B.US.2018.116-PB-P4-G10-Nov-14.MK169663	2
B.US.2018.116-PB-20G7.MK169649	2
B.US.2018.114-LN-13G14.MK169523	2
C.ZA.2008.503_11474_32.KT183274	2
C.ZA.2014.Pt4.1_S1422.MK643776	2
B.GB.2013.13592_1_29.3.MF109372	2
B.US.2002.PRLS16.FJ469760	2
C.ZA.2001.01ZATM45.AY228557	2
B.US.2008.08US_SAJ_C203.JF689895	2
B.DE.2009.585067.KT124782	2
B.KR.2004.04KMH5.DQ295193	2
B.US.2003.PRLS04.FJ469755	2
B.DE.2003.HIV_DE_BID-V3307_2003.JQ403048	2
C.SE.2009.SE600314.KP411836	2
B.DE.2010.587196.KT124783	2
B.ES.2015.100598.KY989954	2
B.GB.2013.13592_1_20.3.MF109363	2
C.GB.2014.14727_1_54.7.MF109617	2
C.ZA.2004.CAP30_5w_F4.GQ999973	2
B.BR.2002.02BR2027.JN692436	2
C.BR.2004.04BR013.AY727522	2
B.BR.2002.02BR2041.JN692443	2
B.CN.2010.DEMB10CN002.JX140658	2
B.AR.2002.02AR114146.DQ383746	2
C.ZA.2015.Pt1.1_S1099.MK643573	2
B.US.2018.120-LN-95I18.MK169720	2
B.CO.2001.PCM039.AY561239	2
B.US.2018.116-PB-17E2.MK169584	2
C.MW.2009.DEMC09MW006.KP109523	2
B.GE.2003.03GEMZ010.DQ207942	2
C.ZA.2003.04ZAPS194MB1.DQ275650	2
B.GB.2013.13592_1_33.3.MF109376	2
C.ZM.2010.Z4248F_11Jun10_PL_NFLG_SGA1.KR820394	2
B.TH.2015.2547627P000FL_Sa.MG989541	2
B.US.2006.MDR-5a.KF990608	2
B.US.2012.505_1358a.WG08.MG197023	2
B.JP.2000.DR2508.AB289587	3
B.US.2018.116-LN-9B14.MK169667	3
B.US.2013.2026_DRpos_11.MH843762	3
B.BR.2010.10BR_RJ106.KT427751	3
B.GB.2013.15171_1_32.3.MF109664	3
B.BR.2002.02BR1013.JN692432	3
B.US.2018.LFSA-PB-4D16.MK169849	3
B.JP.2005.398.AB428560	3
B.GB.2014.14727_1_63.3.MF109624	3
C.SE.2012.066SE.MF373169	3
B.US.2011.CP3-6.KF384801	3
B.SE.2012.SE600057.KP411828	3
B.GB.2014.13612_1_34.3.MF109418	3
B.US.2001.880955.KT124799	3
B.BR.2005.05BR1107.JN692475	3
C.ZA.2003.SK116B1.AY772696	3
C.GB.2014.14535_1_8.3.MF109535	3
C.IN.2011.NIRT009.KX069227	3
C.BR.2010.10BR_SP025.KT427817	3
B.US.2018.114-PB-10G7.MK169525	3
B.US.2018.116-PB-8A9.MK169636	3
B.BR.2005.05BR1095.JN692471	3
B.US.2018.116-PB-4E12.MK169633	3
B.US.2005.88403_20248_3.MH060884	3
C.ZA.2004.04ZAPS165MB1.DQ351221	3
B.US.2005.38417_20249_1.MH060485	3
C.ET.2008.ET150.KU319544	3
B.GB.2013.13592_1_17.3.MF109359	3
B.US.2018.101-PB-12O8.MK169472	3
B.US.2018.116-PB-20G7.MK169649	3
B.US.2004.F7165.FJ469732	3
B.BR.2005.05BR1089.JN692467	3
B.US.2013.CP06.KX505652	3
B.CO.2001.PCM013.AY561237	3
B.CY.2005.CY075.FJ388916	3
C.ZA.2003.03ZASK076B1.AY901975	3
B.US.2013.2275-DRpos-1.MH843883	3
B.PE.2013.DEMB13PE010.MH078552	3
B.CY.2009.CY242.JF683788	3
B.US.2011.505_0840a.WG09.MG196836	3
B.US.2012.505_0772a.WG3.MG196816	3
B.AR.2001.101815FL_2001.KY968394	3
B.US.2018.116-PB-40D7.MK169660	3
C.ZA.2015.Pt2.4_S1119.MK643581	3
B.BR.2010.10BR_PE015.KT427741	3
C.MW.2009.DEMC09MW007.KP109524	3
C.IN.2004.C.IN.04.NIRT379.1.KF766537	3
B.US.2018.116-PB-13G3.MK169643	3
B.US.2018.116-LN-12O17.MK169626	3
B.KR.2004.04KJin8_1955.DQ295195	3
C.ZA.2003.03ZAPS079B1.DQ093592	3
B.DE.2004.HIV_DE_BID-V4132_2004.JQ403038	3
B.KR.2002.02OSG1.JQ429433	3
C.ZA.2007.503_01009_4.KT183064	3
B.CY.2005.CY087.FJ388918	3
B.KR.2004.04KMK5.JQ316126	3
C.ZA.2003.03ZAPS044MB1.DQ396384	3
B.AU.2004.Phcsffull04.AY818644	3
B.BR.2010.10BR_PE001.KJ849784	3
C.MW.2008.DEMC08MW002.KP109521	3
C.ZA.2004.04ZASK159B1.DQ011179	3
B.BR.2002.02BR2033.JN692440	3
B.US.2008.293050.KT124761	3
C.BW.2000.00BW16162.AF443092	3
B.ES.2008.P2021-3.FJ853620	3
B.US.2018.120-PB-18B7.MK169821	3
C.ZA.2008.503_03576_12.KT183128	3
C.SE.2011.063BI.MF373166	3
C.ZA.2014.Pt4.1_S1447.MK643794	3
C.ZA.2004.04ZAPS198MB1.DQ445637	3
B.BG.2008.P_08_004.MH746265	3
C.KE.2005.05KE369195V4.KT022371	3
C.IN.2015.SC008.KY713229	3
C.ZA.2003.04ZAPS016MB1.DQ275644	3
B.US.2013.505_0280a.WG04.MG196711	3
B.CN.2008.CBJC503.JF932481	3
C.IN.2000.DEMC00IN008.KP109483	3
B.CY.2007.CY195.JF683747	3
B.CY.2005.CY088.FJ388919	3
B.US.2013.2026_DRpos_7.MH843792	3
B.US.2018.LFSA-LN-7C17.MK169837	3
B.BR.2010.10BR_RJ081.KT427767	3
C.ZA.2003.03ZASK072B1.DQ093593	3
C.ZA.2003.03ZAPS095MB1.DQ275652	3
C.ZA.2014.Pt4.2_S1378.MK643736	3
B.CY.2005.CY028.FJ388895	3
B.US.2013.2275-DRpos-21.MH843894	3
B.BR.2010.10BR_RJ016.KT427788	3
B.US.2018.114-PB-57F10.MK169526	3
B.US.2012.505_0049a.WG07.MG196653	3
C.ZA.2014.Pt2.2_S1311.MK643672	3
B.US.2013.2026_EM_11.KY766150	3
C.MW.2008.702010440_CH440.w4.KC156219	3
C.ZA.2014.Pt4.2_S1356.MK643715	3
C.ZA.2003.03ZASK011B2.AY901965	3
C.BR.2010.10BR_SP033.KT427810	3
B.US.2012.608647.KT124785	3
B.US.2018.116-PB-36G1.MK169658	3
B.US.2018.120-PB-45G15.MK169777	3
B.CN.2002.02HNsq4.DQ007902	3
B.SE.2005.008SE.MF373130	3
B.US.2018.LFSA-PB-3P21.MK169848	3
B.CY.2005.CY131.FJ388935	3
B.US.2008.HIV_US_BID-V3046_2008.JQ403067	3
B.US.2007.HIV_US_BID-V3053_2007.JQ403071	3
B.CY.2007.CY204.JF683756	3
C.ZA.2003.03ZAPS081MB1.DQ351219	3
B.US.2018.101-PB-7E14.MK169466	3
C.ZA.2014.Pt4.1_S1417.MK643771	3
C.ES.2007.X2118_2.EU884500	3
C.ZA.2003.03ZAPS125MB1.DQ396390	3
C.ZA.2003.03ZASK113B1.DQ351237	3
C.-.2003.LA07SeJe.KU168262	3
B.BR.2010.10BR_SP027.KT427815	3
B.BR.2010.10BR_PE028.KT427734	3
B.ES.2014.EUR-0053.KU685590	3
C.ZA.2007.503_02182_A4.KT183089	3
C.CY.2008.CY228.JF683777	3
B.BR.2016.HI2016-23.MG572002	3
C.TZ.2004.CO6644V2.KX907415	3
B.CY.2007.CY216.JF683765	3
B.US.2018.116-PB-15C7.MK169647	3
C.ZA.2016.Pt1.3_S1285.MK643650	3
B.US.2013.505_1270a.WG14.MG196963	3
B.DE.2010.464704.KT124772	3
B.US.2008.08US_SAJ_C202.JF689894	3
B.ES.2006.R14.KT200350	3
C.ZA.2004.CAP30_5w_F4.GQ999973	3
B.US.2006.502_0717_FL02.JF320526	3
B.RU.2004.04RU139089.AY751407	3
C.ZA.2015.Pt1.1_S1053.MK643539	3
B.ES.2010.R8.KT200357	3
C.MW.2007.703010256_CH256_TF.KC156122	3
B.GB.2014.13659_1_69.3.MF109456	3
B.GB.2014.14535_1_9.3.MF109536	3
B.US.2005.012286G.FJ469683	3
B.US.2013.S1492_T1_Intact.MG171201	3
C.CY.2008.CY221.JF683770	3
C.ZA.2009.503_13580_04.KT183289	3
C.ZA.2003.03ZASK061B1.AY901968	3
B.GB.2014.13612_1_41.3.MF109426	3
B.GB.2005.MM45d22_GN1.HM586210	3
C.ZA.2014.Pt4.1_S1371.MK643729	3
B.US.2010.Pt1_DNA_3.KU677989	3
C.ZA.2003.03ZAPS052MB1.DQ369987	3
B.DE.2004.963987.KT124812	3
B.GB.2014.13659_1_58.3.MF109446	3
B.KR.2005.05YJN2.JQ316134	3
B.SE.2012.071EG.MF373174	3
B.US.2018.114-LN-2K13.MK169514	3
B.US.2018.116-PB-31B7.MK169652	3
B.DE.2008.882283.KT124800	3
B.US.2009.ES38.KC935958	3
B.US.2013.2026_DRpos_36.MH843787	3
C.ZA.2014.Pt4.1_S1310.MK643671	3
C.ZA.2004.04ZAPS177MB1.DQ396394	3
C.ZA.2003.03ZAPS051MB1.DQ396385	3
C.NP.2010.11NP065.KU341725	3
C.SE.2006.014ET.MF373135	3
B.BR.2004.04BR1054.JN692453	3
C.ZA.2005.CAP174_4w.GQ999981	3
B.US.2018.114-PB-53B1.MK169506	3
C.ZA.2014.Pt4.4_S1252.MK643639	3
C.ZA.2003.03ZAPS056MB1.DQ396374	3
C.IN.2015.SC062.KY713234	3
C.GB.2014.14727_1_49.3.MF109612	3
C.DE.2010.622166.KT124786	3
B.US.2018.116-PB-31D8.MK169653	3
B.US.2018.116-LN-6P19.MK169610	3
C.ZA.2004.04ZASK132B1.DQ093594	3
B.US.2018.120-PB-31I13.MK169826	3
C.ZA.2014.Pt4.2_S1385.MK643743	3
C.BW.2000.00BW17956.AF443097	3
B.US.2013.2026_DRneg_34.MH843743	3
B.CN.2007.CBJC396.JF932477	3
B.AU.2004.MS2004_37_056.EF178354	3
B.CY.2005.CY137.FJ388937	3
C.ZA.2000.1210MB.AY463221	3
B.US.2018.120-PB-31F14.MK169825	3
B.US.2013.439_133_F_w11VT.MH897918	3
C.TZ.2006.CO6139V7.KX907399	3
C.ZA.2001.J54Ma.AY463223	3
C.TZ.2006.CO3278V6.KX907368	3
C.ET.2008.ET130.KU319537	3
B.PY.2003.03PY_PSP0115.JN251906	3
B.US.2018.120-PB-49A21.MK169810	3
B.BR.2004.04BR1051.JN692452	3
B.US.2012.505_2474a.WG15.MG197197	3
C.ZM.2007.DEMC07ZM013.KU749425	3
C.ZA.2004.04ZAPS205B1.DQ093599	3
C.ZA.2003.03ZASK073B1.AY901970	3
B.BR.2010.10BR_SP051.KT427803	3
B.US.2018.116-PB-15C3.MK169599	3
B.US.2018.101-LN-1G16.MK169449	3
B.JP.2001.134.AB428552	3
C.ZA.2007.DEMC07ZA011.JX140664	3
B.GB.2013.13592_1_29.3.MF109372	3
B.US.2012.505_1931a.WG14.MG197115	3
B.US.2018.114-PB-74P6.MK169528	3
B.AR.2000.ARMS008.AY037269	3
C.ZA.2003.03ZAPS025MB1.DQ351226	3
C.ZA.2004.04ZAPS188B1.DQ164122	3
B.US.2002.F706.FJ469728	3
B.BR.2010.10BR_RJ020.KT427785	3
C.ZA.2013.DEMC13ZA152.KU749417	3
C.TZ.2004.CO0377V4.KX907345	3
C.IN.2015.NIRT005.KX069223	3
B.CY.2009.CY254.JF683797	3
B.US.2011.DEMB11US015.KC473835	3
C.GB.2014.13659_1_46.3.MF109435	3
B.US.2006.06US_SAJ_C170_JP.JF689868	3
B.SE.2008.028SE.MF373142	3
B.BR.2010.10BR_PE030.KT427733	3
B.BR.2010.10BR_PE049.KT427717	3
B.US.2005.306159_FL.JX863919	3
C.ZA.2014.Pt4.2_S1389.MK643746	3
B.US.2011.505_1982a.WG07.MG197146	3
B.BR.2010.10BR_MG041.KT427673	3
B.BR.2002.02BR008.DQ358808	3
B.CY.2005.CY070.FJ388960	3
B.US.2005.04013396_0_flE6.FJ496081	3
C.GB.2013.13592_1_5.3.MF109389	3
B.GB.2014.13612_1_17.3.MF109400	3
B.US.2007.HIV_US_BID-V3021_2007.JQ403060	3
B.US.2018.116-LN-8F8.MK169612	3
B.ES.2007.X2210_3.EU786679	3
C.ZA.2003.03ZAPS116MB1.DQ445635	3
B.CY.2008.CY220.JF683769	3
B.KR.2004.04LSK7.DQ295192	3
B.BR.2016.18HI-2016.MK041584	3
B.US.2006.502_0341_FL05.JF320003	3
C.ZA.2014.Pt4.1_S1432.MK643785	3
B.GB.2014.13659_1_61.3.MF109449	3
B.KR.2004.04KYR8.DQ295196	3
C.ZA.2003.03ZASK039B2.AY878068	3
C.ZM.2002.02ZMJC.AB254155	3
B.TH.2013.2544072P000FL_Sd.MG989506	3
B.BR.2010.10BR_PE024.KT427735	3
C.BR.2017.1HU-FURG-2017.MK041550	3
C.ZA.2003.SK040B1.AY703908	3
B.BR.2010.10BR_MG024.KT427681	3
C.BR.2010.10BR_MG032.KT427678	3
B.BR.2003.03BR1020.JN692445	3
C.ZA.2004.04ZASK192B1.DQ396382	3
B.CY.2005.CY065.FJ388910	3
B.US.2018.116-PB-9G6.MK169597	3
C.NG.2010.10NG020523.KX389612	3
B.US.2018.116-LN-4O1.MK169607	3
C.ZA.2014.Pt4.1_S1451.MK643797	3
B.CY.2007.CY201.JF683753	3
C.ZA.2015.Pt1.1_S1059.MK643545	3
B.US.2006.CH106_TF1.JN944897	3
C.ZA.2008.503_07001_A1.KT183188	3
B.GB.2014.14592_1_44.3.MF109540	3
B.US.2007.HIV_US_BID-V3036_2007.JQ403064	3
B.US.2018.114-LN-11L23.MK169521	3
B.BR.2016.HI2016-04.MG571983	3
C.ZA.2004.04ZAPS195B1.DQ164118	3
B.US.2004.CR0116Y.FJ469698	3
B.GB.2013.13592_1_20.3.MF109363	3
B.DE.2004.HIV_DE_BID-V4131_2004.JQ403037	3
B.US.2005.USPI51550EI3285y05051pcWG2B1.JN024459	3
B.BR.2010.10BR_MG007.KJ849786	3
C.ZA.2003.03ZAPS067MB2.DQ396389	3
C.BW.2000.00BW3891_6.AF443113	3
B.BR.2010.10BR_SP045.KJ849808	3
B.PE.2016.DEMB16PE003.MH078554	3
B.US.2014.2046-DRp-1.MH843818	3
B.HK.2006.HK002.FJ460499	3
C.ZA.2004.04ZAPS189B1.DQ164117	3
B.HT.2005.05HT_129805.EU839604	3
B.GB.2014.14667_1_2.4.MF109590	3
B.US.2013.2275-DRpos-13.MH843885	3
C.ZA.2004.04ZASK161B1.DQ011170	3
B.CY.2005.CY142.FJ388965	3
B.US.2018.114-LN-8G10.MK169532	3
C.ZA.2008.503_05780_1.KT183150	3
C.SE.2014.096SE.MF373198	3
C.ET.2008.ET167.KU319550	3
B.US.2004.USPI71101EI7y04051pcWG2B14.JN024203	3
B.IT.2005.SG1.DQ672623	3
C.BW.2000.00BW076820.AF443089	3
B.RU.2004.04RU139095.AY819715	3
B.CN.2009.DEMB09CN002.KC596066	3
B.US.2018.101-PB-19C6.MK169490	3
B.US.2009.DEMB09US003.KC473824	3
B.US.2018.120-LN-2-D7.MK169812	3
C.ZA.2013.HIV1_FR006_D1_CVL-1.MH933704	3
B.BR.2010.10BR_SP021.KJ849796	3
B.HT.2005.05HT_129473.EU839603	3
B.US.2012.505_2227a.WG04.MG197187	3
B.US.2018.120-LN-77D7.MK169818	3
B.BG.2009.V_09_013.MH746254	3
B.BR.2010.10BR_PE091.KJ849817	3
C.SE.2011.061SO.MF373164	3
B.BR.2010.10BR_RJ067.KT427771	3
C.ZA.2014.Pt4.1_S1405.MK643761	3
B.US.2002.CR0017Q.FJ469687	3
B.DE.2017.Strain0526.MK086129	3
B.US.2008.HIV_US_BID-V4391_2008.JQ403086	3
B.TT.2000.00TT_CRC08767.EU839606	4
B.BR.2010.10BR_RJ097.KT427757	4
C.SE.2011.053SE.MF373156	4
C.ZA.2003.SK065B1.AY772694	4
B.US.2004.F7165.FJ469732	4
B.BR.2010.10BR_MG049.KT427669	4
C.BW.2000.00BW16162.AF443092	4
C.SE.2006.016SE.MF373136	4
C.ZA.2007.705010198_CH198_TF.KC156130	4
B.US.2011.481811.KT124775	4
C.GB.2014.13612_1_2.3.MF109413	4
B.US.2018.116-LN-13O21.MK169629	4
C.ZA.2004.04ZAPS177MB1.DQ396394	4
C.ZA.2003.03ZAPS042MB1.DQ369977	4
C.BR.2010.10BR_SP060.KT427800	4
B.DK.2001.CTL_043.EF514712	4
C.IN.2015.SC085.KY713235	4
B.US.2009.306512_FL.JX863923	4
B.RU.2004.04RU139095.AY819715	4
B.GB.2014.14535_1_28.4.MF109525	4
B.US.2018.120-PB-42I1.MK169801	4
B.US.2011.479693.KT124773	4
B.US.2011.DEMB11US006.KC473833	4
C.MW.2007.703010085_CH085.w4a.KC156211	4
C.ZA.2003.03ZAPS020MB1.DQ275653	4
B.US.2007.07US_SAJ_C154.JF689877	4
C.GB.2013.13774_1_82.3.MF109504	4
C.CY.2005.CY040.FJ388901	4
B.US.2005.502_1400_FL02.JF320043	4
B.US.2013.439_133_F_w11VT.MH897918	4
B.US.2010.505_0686a.WG01.MG196775	4
B.US.2018.116-PB-9H8.MK169640	4
C.SE.2009.033ET.MF373146	4
C.ZA.2003.SK040B1.AY703908	4
B.GB.2013.13592_1_26.3.MF109369	4
C.ZA.2014.Pt4.1_S1451.MK643797	4
B.US.2018.101-PB-21F22.MK169480	4
B.US.2013.DEMB13US026.KU749387	4
C.ZA.2008.503_01918_A10.KT183078	4
B.CY.2007.CY194.JF683746	4
B.BR.2003.03BR1046.JN692447	4
C.ZA.2015.Pt1.1_S1098.MK643572	4
B.US.2007.HIV_US_BID-V3515_2007.JQ403093	4
B.CY.2008.CY224.JF683773	4
C.GB.2014.14667_1_30.3.MF109591	4
B.US.2018.114-PB-24F2.MK169537	4
B.US.2005.05US_SAJ_NVS3.JF689856	4
B.BR.2016.19HI-2016.MK041586	4
C.ZA.2004.04ZAPS198MB1.DQ445637	4
C.ET.2008.ET149.KU319543	4
B.US.2018.116-PB-1A10.MK169592	4
B.US.2018.116-LN-2A5.MK169603	4
B.CH.2002.HIV_CH_BID-V3539_2002.JQ403029	4
C.ZA.2003.03ZAPS089MB1.DQ351216	4
C.ZA.2014.Pt4.1_S1442.MK643791	4
B.BR.2010.10BR_RJ017.KT427787	4
B.CY.2009.CY254.JF683797	4
B.DK.2001.CTL_016.EF514704	4
B.CN.2009.09LNA439.JX960598	4
B.US.2013.2026_DRpos_16.MH843767	4
C.ET.2002.02ET_288.AY713417	4
B.GB.2014.13612_1_41.3.MF109426	4
C.ZA.2014.Pt4.1_S1443.MK643792	4
C.CN.2007.07CNYN328.KF835515	4
B.TH.2004.04TH821921.JN248337	4
B.US.2005.CR0175S.FJ469703	4
B.BR.2010.10BR_PE048.KT427718	4
B.US.2012.505_2150a.WG07.MG197176	4
C.ZA.2004.04ZASK180B1.AY878059	4
B.BR.2003.BREPM1038.EF637048	4
B.BR.2002.02BR2032.JN692439	4
B.US.2013.2026_DRneg_47.MH843754	4
B.US.2007.HIV_US_BID-V4516_2007.JQ403096	4
C.ZA.2005.05ZASK247B1.DQ369994	4
B.DK.2001.CTL_017.EF514705	4
C.ZA.2014.Pt4.2_S1354.MK643713	4
C.ZA.2004.04ZASK171B1.DQ351217	4
B.CY.2005.CY142.FJ388965	4
C.SE.2013.085BI.MF373187	4
B.PH.2015.1002.MH327745	4
B.US.2018.LFSA-PB-4P10.MK169854	4
C.ZA.2003.03ZASK078B1.AY901971	4
C.ZA.2003.03ZAPS124MB1.DQ369976	4
B.US.2013.2026_DRpos_22.MH843774	4
B.US.2007.502_1897_wg2.JF320179	4
B.US.2006.06US_SAJ_C167_LH.JF689865	4
B.US.2009.DEMB09US002.JX140657	4
B.US.2018.114-PB-73D19.MK169527	4
B.US.2005.05US_SAJ_NVS5.JF689857	4
B.CN.2007.HB070006.JF932487	4
B.US.2011.CP5-3A.KF384803	4
B.US.2013.2275-DRpos-19.MH843891	4
C.ZA.2015.Pt1.1_S1058.MK643544	4
C.ZA.2003.03ZAPS057MB2.DQ369989	4
B.US.2018.116-LN-12M20.MK169625	4
B.US.2016.2609.KX505536	4
B.ES.2014.EUR-0046.KU685586	4
B.BR.2010.10BR_SP021.KJ849796	4
C.ZA.2003.03ZAPS103MB2.DQ275656	4
C.ZA.2008.503_06310_27.KT183168	4
B.US.2018.116-PB-33F3.MK169655	4
B.US.2018.120-PB-14-C3.MK169683	4
B.US.2001.L805.FJ469738	4
B.US.2008.CH302.PL.041608.A2.1.KY112127	4
B.SE.2014.099US.MF373201	4
B.US.2011.DEMB11US015.KC473835	4
C.SE.2012.067SE.MF373170	4
C.TZ.2006.CO6139V7.KX907399	4
B.BR.2005.05BR1097.JN692472	4
B.DE.2008.176952.KT124755	4
C.GB.2014.14592_1_63.3.MF109557	4
C.TZ.2003.CO6854V1.KX907426	4
B.US.2018.101-LN-8N6.MK169461	4
C.ZA.2004.SK134B1.AY703909	4
C.ZA.2004.04ZAPS188B1.DQ164122	4
B.CY.2005.CY087.FJ388918	4
C.TZ.2001.A246.AY253308	4
B.ES.2010.R4.KT200353	4
B.US.2018.101-PB-8C9.MK169431	4
B.US.2003.PRLS12.FJ469759	4
B.US.2008.08US_SAJ_C205.JF689897	4
B.US.2018.101-LN-10F16.MK169448	4
B.US.2002.PRLS18.FJ469762	4
B.AU.2003.PS4048_Day0.DQ676886	4
C.ZA.2003.03ZASK073B1.AY901970	4
C.ZA.2013.DEMC13ZA146.KU749415	4
C.ZA.2009.DEMC09ZA009.JX140668	4
C.ZA.2012.DEMC12ZA087.KP109516	4
B.RU.2004.04RU139089.AY751407	4
C.ZA.2014.Pt4.2_S1233.MK643622	4
B.AR.2000.85096FL_2000.KY968401	4
B.US.2010.505_1962a.WG03.MG197136	4
B.US.2018.LFSA-PB-10B23.MK169858	4
C.ZA.2014.Pt4.4_S1245.MK643632	4
B.US.2003.DEMB03JP004.KC473846	4
C.ZA.2003.03ZASK020B2.AY878064	4
B.US.2018.120-LN-69H4.MK169789	4
B.RU.2010.10RU6629.JX500707	4
B.US.2018.101-PB-16K14.MK169476	4
B.CN.2007.CBJC261.JF932474	4
C.ZA.2003.03ZAPS099MB1.DQ275655	4
B.US.2013.2026_DRpos_13.MH843764	4
B.GB.2014.13612_1_38.3.MF109422	4
B.US.2005.012286G.FJ469683	4
C.ET.2008.ET108.KU319530	4
B.US.2006.502_2667_FL03.JF320145	4
B.CY.2005.CY033.FJ388957	4
B.CH.2000.HIV_CH_BID-V3530_2000.JQ403023	4
B.US.2002.PRLS02.FJ469754	4
B.US.2007.502_1115_wg1.JF320045	4
C.NP.2000.11NP115.KU341731	4
B.US.2010.Pt4_DNA_8.KU678069	4
B.US.2002.04013226_2_flA8.FJ496072	4
C.ZA.2004.CAP30_5w_F4.GQ999973	4
B.US.2018.101-PB-22C13.MK169481	4
B.US.2006.502_1619_FL09.JF320120	4
C.ZA.2004.04ZASK167B1.DQ164127	4
C.BR.2010.10BR_MG037.KT427677	4
B.US.2014.2286.KX505396	4
B.ES.2015.100597.KY989949	4
B.ES.2008.X2510_2.FJ853622	4
B.US.2010.DEMB10US001.KC473825	4
B.SE.2011.SE600034.KP411825	4
C.ZA.2004.04ZAPS206B1.DQ164126	4
C.ZA.2003.03ZAPS136MB1.DQ351231	4
C.ZA.2003.03ZASK098B1.AY878061	4
B.US.2007.07US_SAJ_NVS48.JF689890	4
C.ZA.2004.04ZASK217B1.DQ056417	4
B.US.2004.CR0080N.FJ469697	4
B.CN.2007.GS070017.JF932484	4
C.GB.2013.13592_1_5.3.MF109389	4
C.BR.2010.10BR_MG040.KT427674	4
C.ZA.2007.503_10430_1.KT183252	4
B.US.2013.2026_DRneg_34.MH843743	4
B.BR.2010.10BR_PE017.KT427869	4
B.AR.2001.89886FL_2001.KY968408	4
B.US.2016.9246_W0_11C24_S65.MK115381	4
B.US.2007.HIV_US_BID-V3120_2007.JQ403078	4
B.CY.2005.CY100.FJ388964	4
B.AU.2002.PS2008_Day0.DQ676874	4
B.BR.2005.BREPM1093.FJ195089	4
B.CA.2000.CANA6FULL.AY779552	4
B.JP.2004.329.AB428559	4
C.ZA.2008.503_06150_1.KT183155	4
B.PH.2015.DEMB15PH002.KY658689	4
B.AR.2009.DEMB09AR010.MH078530	4
C.IN.2015.SC013.KY713230	4
B.US.2005.55751_20341_1.MH060630	4
B.US.2018.116-LN-8M22.MK169560	4
C.ZM.2009.Z3678M_17Sep09_PL_NFLG_SGA10.KR820385	4
C.CY.2007.CY203.JF683755	4
B.US.2006.502_0227_FL05.JF320036	4
B.TH.2015.2547627P000FL_Sa.MG989541	4
B.US.2018.101-PB-8L3.MK169469	4
B.US.2013.2275-DRpos-30.MH843901	4
C.ZM.2011.Z4473F_7Jun11_PL_NFLG_SGA1.KR820422	4
C.ZA.2003.03ZASK111B1.DQ056404	4
B.US.2018.120-PB-24C4.MK169823	4
C.ZA.2004.04ZASK196B1.DQ056413	4
B.UY.2001.01UYTRA1092.AY781126	4
C.ZA.2005.CAP8_3w_F2.GQ999972	4
C.BR.2004.04BR013.AY727522	4
C.NP.2008.11NP004.KU341722	4
B.US.2018.116-PB-18H4.MK169602	4
B.SE.2013.083ET.MF373185	4
B.GB.2014.14535_1_5.3.MF109533	4
B.US.2012.143200.KT124750	4
B.US.2007.07US_SAJ_C200.JF689887	4
B.US.2002.328659.KT124764	4
B.CH.2003.HIV_CH_BID-V4470_2003.JQ403045	4
B.US.2006.06US_SAJ_NVS22.JF689870	4
C.ZA.2001.J54Ma.AY463223	4
B.US.2007.891439.KT124801	4
C.BW.2000.00BW5031_1.AF443115	4
B.GB.2013.13774_1_71.3.MF109494	4
B.BR.2016.HI2016-31.MG572010	4
B.CN.2007.AH070011.JF932468	4
B.US.2006.502_1512_FL01.JF320356	4
C.ZA.2014.Pt4.2_S1331.MK643692	4
B.US.2018.116-PB-4E10.MK169579	4
B.US.2018.114-LN-7G20.MK169495	4
B.US.2004.HIV_US_BID-V5282_2004.JQ403107	4
B.BR.2016.4HU-UFRJ-2016.MK041556	4
B.US.2007.HIV_US_BID-V3021_2007.JQ403060	4
B.BR.2010.10BR_MG011.KT427688	4
C.ZA.2008.503_07464_A5.KT183201	4
C.ZA.2000.1157M3M.AY585266	4
C.ET.2008.ET145.KU319540	4
C.ZA.2003.03ZAPS054MB2.DQ369988	4
B.BR.2010.10BR_SP038.KJ849805	4
C.US.2014.M0118v1d14-5M04-C5.KT982201	4
B.US.2005.MDR-1c.KF990605	4
B.US.2018.120-LN-76F7.MK169791	4
C.ZA.2014.Pt4.1_S1400.MK643756	4
B.CY.2008.CY226.JF683775	4
B.US.2018.LFSA-PB-10I14.MK169886	4
C.TZ.2004.CO6631V3.KX907413	4
C.ZA.2005.CAP206_8w_F1.GQ999982	4
B.CY.2007.CY189.JF683742	4
B.US.2018.116-PB-23A6.MK169672	4
B.US.2008.HIV_US_BID-V4119_2008.JQ403030	4
B.SE.2010.038US.MF373149	4
C.ZA.2014.Pt4.3_S1088.MK643565	4
B.US.2014.2529.KX505475	4
B.US.2007.502_0364_wg5.JF320559	4
B.CN.2007.CBJC396.JF932477	4
C.KE.2004.04KE344827V3.KT022362	4
C.ZA.2008.705010534_CH534.w12.KC156221	4
B.CN.2007.hb070025.JF932499	4
B.US.2008.293050.KT124761	4
B.US.2009.DEMB09US003.KC473824	4
C.ZM.2009.Z3618F_11Jul09_PL_NFLG_SGA1.KR820341	4
C.ZA.2014.Pt4.2_S1376.MK643734	4
B.US.2013.2026_DRpos_20.MH843772	4
C.ZA.2004.04ZASK208B1.DQ056406	4
B.US.2013.2026_DRneg_38.MH843746	4
C.ZA.2004.04ZAPS197MB1.DQ369997	4
B.US.2008.CH378.PL.080508.A2.1.KY112136	4
B.KR.2004.04CWS5.JQ316133	4
B.US.2018.120-PB-52G19.MK169802	4
B.US.2005.38417_20249_1.MH060485	4
B.US.2018.116-LN-3O14.MK169664	4
B.GB.2004.MM39d11p.HM586193	4
C.ZM.2009.Z3576M_18Apr09_PL_NFLG_SGA10.KR820326	4
B.US.2018.114-PB-64D8.MK169512	4
C.ZA.2014.Pt4.2_S1378.MK643736	4
B.US.2006.HIV_US_BID-V3047_2006.JQ403068	4
C.ZA.2003.03ZAPS143MB1.DQ396391	4
C.IN.2015.SC008.KY713229	4
C.GB.2014.14592_1_69.3.MF109563	4
B.BR.2010.10BR_PE104.KJ849780	4
B.AR.2014.DEMB14AR012.MH078531	4
B.KR.2004.04KYR8.DQ295196	4
C.TZ.2005.CO0053V5.KX907338	4
B.US.2006.502_0346_wg02.JF320097	4
B.GB.2003.MM33d12p.HM586187	4
C.ZA.2003.03ZASK039B2.AY878068	4
C.CY.2006.CY166.FJ388948	4
B.US.2004.71276_13858_1.MH060746	4
B.US.2018.120-LN-2-D7.MK169812	4
B.GB.2013.13659_1_66.3.MF109454	4
B.BR.2010.10BR_PE081.KT427872	4
B.UA.2001.01UAKV252.DQ823363	4
B.JP.2002.194.AB428553	4
C.MW.2007.702010141_CH141.w12.KC156212	4
B.BR.2010.10BR_PE024.KT427735	4
B.US.2002.CR0017Q.FJ469687	4
C.CN.2009.DH21.KF250403	4
B.US.2004.64236_13865_1.MH060681	4
C.BW.2000.00BW2127214.AF443105	4
C.ZA.2014.Pt4.2_S1389.MK643746	4
B.US.2018.114-LN-4O14.MK169530	4
B.BR.2010.10BR_RJ107.KT427750	4
B.US.2018.114-LN-11L23.MK169521	4
B.US.2018.116-LN-12E2.MK169566	4
B.BG.2008.P_08_001.MH746266	4
B.ES.2010.X2899_2s_nt0759_9478.MF157735	4
B.BR.2016.HI2016-21.MG571999	4
C.SE.2007.SE600108.KP411830	4
B.CY.2007.CY201.JF683753	4
B.SE.2009.SE600001.KP411822	5
B.US.2011.CP13-2.KF384800	5
C.ZA.2014.Pt4.2_S1227.MK643616	5
B.US.2005.CR0175S.FJ469703	5
B.CY.2009.CY253.JF683796	5
C.ZA.2015.Pt3.1_S1296.MK643660	5
B.US.2018.114-LN-11L23.MK169521	5
B.US.2011.505_0896a.WG08.MG196846	5
B.US.2018.120-LN-97E14.MK169804	5
C.ZM.2002.02ZM110.AB254142	5
B.AR.2000.85891FL_2000.KY968403	5
C.ZA.2008.503_07001_A1.KT183188	5
B.US.2018.LFSA-PB-3P7.MK169847	5
C.GB.2014.14727_1_41.4.MF109606	5
B.AR.2000.85323FL_2000.KY968402	5
C.BR.2004.04BR013.AY727522	5
B.BR.2016.HI2016-31.MG572010	5
B.HT.2005.05HT_129696.EU839601	5
C.ZA.2014.Pt4.1_S1428.MK643782	5
B.US.2006.CR0131.FJ469700	5
B.PH.2015.1002.MH327745	5
B.US.2011.DEMB11US004.KC473832	5
B.ES.2006.X2102.EU786677	5
C.ZA.2015.Pt1.1_S1056.MK643542	5
B.US.2011.DEMB11US006.KC473833	5
B.US.2001.TRJO_TF1.JN944936	5
B.US.2018.116-LN-5K2.MK169665	5
B.US.2004.ES8-17.EF363125	5
B.SE.2013.083ET.MF373185	5
B.BR.2016.12HU-UFRJ-2016.MK041568	5
B.GB.2014.14727_1_59.4.MF109620	5
B.BR.2003.03BR1043.JN692446	5
C.GB.2014.14667_1_31.3.MF109592	5
B.US.2007.HIV_US_BID-V3053_2007.JQ403071	5
C.BR.2010.10BR_MG037.KT427677	5
B.ES.2010.DEMB10ES002.KC473842	5
C.TZ.2005.CO3672V4.KX907382	5
B.BR.2016.HI2016-13.MG571988	5
C.ZA.2004.04ZASK127B1.DQ011172	5
B.US.2011.505_1730a.WG08.MG197084	5
C.ZA.2007.C.704010042.S.0dps.fl.JX974245	5
C.ZA.2005.CAP248_9w.GQ999987	5
C.ET.2008.ET135.KU319538	5
C.GB.2014.14667_1_29.5.MF109589	5
B.AU.2003.PS2019_Day0.DQ676880	5
B.US.2011.CP12-10.KF384799	5
B.BR.2010.10BR_PE038.KT427727	5
C.ZA.2003.03ZAPS020MB1.DQ275653	5
B.SE.2007.023SE.MF373140	5
B.US.2003.L8180.FJ469743	5
C.MW.2007.702010141_CH141.w12.KC156212	5
B.US.2002.L893P.FJ469749	5
C.ZA.2001.2134MB.AY463237	5
C.ZA.2003.03ZAPS143MB1.DQ396391	5
B.US.2003.73739_13874_1.MH060766	5
B.BR.2010.10BR_MG038.KT427676	5
B.US.2012.505_2474a.WG15.MG197197	5
B.DE.2004.963987.KT124812	5
B.SE.2012.071EG.MF373174	5
C.TZ.2001.A301.AY253312	5
B.CO.2001.PCM001.AY561236	5
B.US.2012.505_0772a.WG3.MG196816	5
B.US.2016.9241_W0_10C3_S60.MK114636	5
B.AR.2010.DEMB10AR006.KY658684	5
B.US.2001.Pt9_2001_1.KU678191	5
B.US.2009.306517_FL.JX863924	5
B.KR.2004.04KMK5.JQ316126	5
B.SE.2015.102SE.MF373204	5
B.US.2012.383086.KT124768	5
C.ZA.2003.03ZASK039B2.AY878068	5
B.DO.2005.05DO_162387.EU839596	5
B.US.2006.502_0839_wg01.JF320263	5
B.ES.2013.DEMB13ES010.KP109518	5
B.US.2011.ES38.JN397362	5
C.ZA.2014.Pt4.2_S1123.MK643584	5
B.US.2006.502_1046_FL04.JF320564	5
C.TZ.2005.CO3426V5.KX907374	5
B.BR.2010.10BR_PE012.KT427744	5
B.CY.2007.CY202.JF683754	5
B.SE.2003.005SE.MF373127	5
B.US.2018.114-PB-10G7.MK169525	5
B.US.2018.116-LN-10A7.MK169617	5
C.TZ.2001.BD9_11.AY253322	5
B.CY.2005.CY018.FJ388890	5
B.US.2018.116-PB-16G10.MK169600	5
B.BR.2010.10BR_PE077.KT427706	5
C.ZA.2004.04ZASK200B1.DQ396383	5
B.BR.2010.10BR_PE105.KT427695	5
C.ZA.2014.Pt4.2_S1382.MK643740	5
B.US.2013.2275-DR-30.MH843879	5
B.CY.2009.CY251.JF683794	5
B.US.2018.114-LN-6F22.MK169493	5
B.US.2013.2026_DRpos_6.MH843791	5
B.CY.2007.CY181.JF683736	5
B.BR.2010.10BR_PE044.KT427721	5
C.CN.2009.DH21.KF250403	5
B.US.2016.9243_W0_10A9_S43.MK114990	5
B.US.2013.2026_EM_11.KY766150	5
C.SE.2007.SE600119.KP411831	5
B.DE.2011.891676.KT124802	5
C.TH.2014.2549734P000FL_Si.MG989567	5
B.US.2012.505_1295a.WG10.MG197013	5
C.ZA.2004.04ZASK142B1.DQ011167	5
B.US.2011.CP3-6.KF384801	5
B.US.2018.114-PB-71M5.MK169542	5
B.US.2010.Pt1_DNA_3.KU677989	5
B.US.2018.116-PB-15C7.MK169647	5
B.US.2004.CR0080N.FJ469697	5
C.BG.2009.V_09_009.MH746257	5
C.ZA.2004.04ZASK217B1.DQ056417	5
B.SE.2011.SE600034.KP411825	5
B.US.2013.2275-DRpos-33.MH843902	5
B.TH.2015.2547627P000FL_Sa.MG989541	5
B.US.2005.11286_20384_1.MH060263	5
C.ZA.2004.04ZASK156B1.DQ011171	5
C.ZA.2004.04ZASK139B1.AY878072	5
B.SE.2010.SE600046.KP411827	5
B.US.2018.LFSA-PB-4J16.MK169851	5
C.ET.2008.ET106.KU319529	5
C.BW.2000.00BW3876_9.AF443111	5
B.US.2018.101-LN-1I16.MK169450	5
C.ZA.2004.04ZASK206B1.DQ056415	5
B.US.2005.USPI51550EI3285y05051pcWG2B1.JN024459	5
B.US.2005.05US_SAJ_NVS9.JF689860	5
B.GB.2013.13774_1_55.3.MF109480	5
C.ZA.2004.04ZAPS160B1.DQ164107	5
B.US.2004.98158_13868_1.MH060990	5
B.US.2009.ES38.KC935958	5
B.BR.2010.10BR_RJ098.KT427756	5
B.CY.2007.CY184.JF683738	5
B.CN.2007.JL070038.JF932490	5
B.KR.2005.05CSR3.DQ837381	5
C.IN.2004.C.IN.04.NIRT379.1.KF766537	5
B.US.2005.88403_20248_3.MH060884	5
B.US.2005.USPI38051EI3y05121pcWG2B1.JN024450	5
B.BR.2010.10BR_RJ090.KT427761	5
B.GB.2013.13592_1_29.3.MF109372	5
C.ZA.2012.DEMC12ZA087.KP109516	5
B.US.2018.114-LN-8G10.MK169532	5
B.CN.2007.hb070025.JF932499	5
B.US.2008.HIV_US_BID-V4392_2008.JQ403087	5
B.CY.2009.CY262.JF683804	5
B.SE.2003.003SE.MF373125	5
B.BR.2004.BREPM1070.FJ195086	5
B.US.2009.306512_FL.JX863923	5
C.SE.2014.096SE.MF373198	5
C.ET.2008.ET164.KU319548	5
B.US.2013.2275-DRpos-19.MH843891	5
B.BR.2010.10BR_MG016.KT427684	5
C.ZA.2007.706010164_CH164_TF.KC156127	5
C.ZA.2001.J54Ma.AY463223	5
B.JP.2005.DR6538.AB287363	5
C.ZA.2014.Pt4.2_S1359.MK643718	5
B.BR.2002.02BR2032.JN692439	5
B.-.2002.LA03BlEr.KU168258	5
B.US.2018.116-LN-4B21.MK169605	5
B.BR.2002.02BR011.DQ358809	5
B.BR.2010.10BR_RJ052.KT427775	5
B.CY.2005.CY036.FJ388959	5
B.US.2005.USPI88403EI14y05121pcWG2B9.JN024339	5
B.ES.2005.R15.KT200351	5
B.CY.2009.CY263.JF683805	5
B.UA.2001.01UAKV252.DQ823363	5
B.CY.2005.CY088.FJ388919	5
B.BR.2010.10BR_RJ030.KT427781	5
B.US.2006.CR0228Q.FJ469710	5
B.US.2013.2026_DRpos_31.MH843783	5
B.US.2016.9252_W0_10A20_S28.MK115694	5
B.ES.2006.X1959.EU786675	5
C.MW.2009.DEMC09MW009.KP109526	5
B.US.2018.120-PB-45G15.MK169777	5
B.CY.2005.CY074.FJ388915	5
C.TZ.2001.A125.AY253304	5
B.US.2007.306376_FL.JX863922	5
B.US.2013.2275-DRpos-8.MH843915	5
B.BR.2005.05BR1077.JN692460	5
B.GB.2013.13774_1_84.3.MF109506	5
B.US.2004.ES10-53.EF363127	5
B.US.2018.114-LN-4O14.MK169530	5
B.BR.2016.10HU-UFRJ-2016.MK041566	5
B.BR.2010.10BR_MG024.KT427681	5
B.US.2013.2026_DRpos_23.MH843775	5
B.DE.2013.366396.KT124767	5
B.DE.2017.Strain0526.MK086129	5
B.US.2018.116-LN-2A5.MK169603	5
C.MW.2008.CH455.PL.012908.A2.1.KY112251	5
B.US.2018.116-LN-12M20.MK169625	5
B.US.2006.502_0717_FL02.JF320526	5
B.PE.2014.DEMB14PE008.MH078553	5
C.MW.2008.4403bmLwk4_fl11.KF527172	5
B.US.2011.22CB2_39G2.KF526298	5
C.ZA.2003.03ZAPS050MB1.DQ369980	5
B.ES.2010.R3.KT200352	5
B.US.2018.116-LN-4O1.MK169607	5
B.CY.2006.CY165.FJ388947	5
B.PE.2006.502_0524_FL04.JF320008	5
C.ZM.2011.DEMC11ZM008.KP109496	5
C.ZA.2003.03ZASK097B1.AY878060	5
B.DK.2001.CTL_023.EF514707	5
B.BR.2004.04BR1068.JN692457	5
C.ET.2008.ET167.KU319550	5
C.ZA.2004.04ZAPS165MB1.DQ351221	5
B.US.2018.116-PB-36G1.MK169658	5
B.US.2003.574194.KT124781	5
B.US.2012.505_0645a.WG03.MG196765	5
B.US.2012.505_1276a.WG10.MG196973	5
B.US.2018.120-LN-101B16.MK169797	5
C.IN.2011.NIRT010.KX069228	5
B.US.2018.116-PB-20G7.MK169649	5
B.US.2008.HIV_US_BID-V3024_2008.JQ403061	5
C.SE.2006.019KE.MF373139	5
B.BR.2005.05BR1089.JN692467	5
B.US.2018.116-LN-12C8.MK169669	5
B.US.2018.114-PB-31F11.MK169539	5
B.CH.2000.M1_0007251_NFLG95.KC797171	5
B.PE.2006.502_0648_FL03.JF320186	5
C.ZA.2014.Pt4.1_S1434.MK643787	5
C.ZA.2008.503_06310_27.KT183168	5
B.US.2010.Read24_HIV_B.KX228803	5
B.BR.2010.10BR_SP067.KT427796	5
B.BR.2010.10BR_PE030.KT427733	5
C.SE.2011.055ER.MF373158	5
C.BR.2010.10BR_RJ103.KT427752	5
B.BR.2010.10BR_RJ079.KT427768	5
B.US.2008.CH831.PL.111408.A2.1.KY112522	5
B.BR.2002.02BR008.DQ358808	5
B.US.2005.38417_20249_1.MH060485	5
B.US.2012.505_1569a.WG04.MG197054	5
B.US.2003.SH8233.FJ469770	5
C.ZA.2003.03ZAPS130MB1.DQ275658	5
B.BR.2010.10BR_MG028.KT427680	5
C.ZA.2007.503_01009_4.KT183064	5
C.SE.2005.010BI.MF373131	5
C.IN.2015.SC015.KY713231	5
B.ES.2008.ES_X2515_3.GQ372988	5
C.GB.2013.13592_1_23.3.MF109366	5
B.CN.2007.AH070011.JF932468	5
C.ET.2008.ET145.KU319540	5
B.CY.2005.CY037.FJ388899	5
B.US.2013.2026_DRneg_46.MH843753	5
B.US.2007.HIV_US_BID-V3512_2007.JQ403092	5
B.CN.2007.AH070017.JF932470	5
C.ZA.2003.03ZASK098B1.AY878061	5
B.US.2008.HIV_US_BID-V3114_2007.JQ403074	5
C.ZA.2003.03ZASK120B1.DQ011176	5
B.CY.2005.CY096.FJ388963	5
B.BR.2002.02BR2033.JN692440	5
B.ES.2014.ARP1207.KT276267	5
B.US.2018.120-PB-26D6.MK169795	5
C.ZA.2003.03ZAPS067MB2.DQ396389	5
B.US.2010.DEMB10US009.KC473829	5
B.AR.2002.116877FL_2002.KY968396	5
B.BR.2016.18HI-2016.MK041584	5
B.US.2012.409_133_F_w02VT.MH897911	5
B.CN.2007.CBJC396.JF932477	5
B.US.2013.2275-DRpos-36.MH843904	5
C.ZA.2004.04ZASK159B1.DQ011179	5
C.GB.2014.14727_1_42.3.MF109607	5
C.TZ.2005.CO3637V5.KX907380	5
B.TT.2000.00TT_CRC50018.EU839607	5
B.US.2008.HIV_US_BID-V4119_2008.JQ403030	5
C.BW.2000.00BW18802.AF443100	5
C.ZA.2007.503_07711_22.KT183213	5
B.US.2011.DEMB11US015.KC473835	5
C.ZA.2010.DEMC10ZA001.JX140669	5
B.ES.2014.ARP1203.KT276263	5
C.GB.2014.13612_1_2.3.MF109413	5
C.ZA.2004.04ZASK161B1.DQ011170	5
B.CN.2003.SHXDC0081.JF932492	5
B.US.2005.05US_SAJ_NVS3.JF689856	5
B.BR.2002.02BR2027.JN692436	5
B.BR.2010.10BR_MG041.KT427673	5
B.US.2013.2026_DRpos_7.MH843792	5
B.BR.2010.10BR_MG029.KJ849799	5
B.US.2018.LFSA-PB-6F20.MK169855	5
B.JP.2004.04JPDR6075B.AB221125	5
C.IN.2015.SC013.KY713230	5
C.ZA.2014.HIV1_FR014_D7_plasma-1.MH933706	5
C.ZA.2004.04ZAPS161B1.DQ164115	5
C.ZA.2004.04ZAPS197MB1.DQ369997	5
B.US.2006.502_0341_FL05.JF320003	5
B.RU.2009.09RU4457.JX500709	5
B.US.2018.LFSA-PB-10M22.MK169859	5
C.ET.2008.ET155.KU319546	5
B.US.2007.07US_SAJ_C154.JF689877	5
B.ES.2014.EUR-0043.KU685583	5
B.CY.2007.CY190.JF683743	5
C.SE.2012.068SE.MF373171	5
B.BR.2010.10BR_RJ097.KT427757	5
B.US.2013.2026_DRneg_33.MH843742	5
B.CY.2005.CY130.FJ388934	5
B.BR.2010.10BR_PE067.KT427712	5
B.CY.2007.CY188.JF683741	5
B.GB.2013.13659_1_66.3.MF109454	5
C.MW.2007.703010131_CH131_TF.KC156114	5
B.ES.2009.X2730_2_nt0544_9494.MF157736	5
B.CY.2009.CY246.JF683791	5
C.SE.2011.062ZA.MF373165	5
C.ZA.2007.705010198_CH198_TF.KC156130	5
B.US.2018.114-PB-74P6.MK169528	5
