# Supplementary material for: Graph-theoretical formulation of the generalized epitope-based vaccine design problem
Source: PLoS Comput Biol. 2020 Oct 23;16(10):e1008237. doi: 10.1371/journal.pcbi.1008237 (PMC7652351; doi:10.1371/journal.pcbi.1008237)
Supplement: S3 Data — This CSV dataset contains all the 52,712 epitopes extracted from the sequences, their computed immunogenicity, the MHC alleles that they bind to, and the index of the sequences where they appear. (CSV) [file pcbi.1008237.s005.csv]

immunogen	alleles	proteins	epitope
0.018150960064000004		254	DKEGETLKW
0.020844248359999998		947	AQPAAERAQ
0.043646075909		1091	GTESAADGV
0.047285246961		184	SSNTEATNA
0.084770923109	HLA-A*02:05;HLA-B*39:01	1423	SKSSVWPEV
0.028645128840999998	HLA-A*68:01	64	EGLLYSKKR
0.069214152872	HLA-A*03:01;HLA-A*11:01;HLA-A*68:01	425;1830	NLSHFLKDK
0.005495869600000001		555	PKDEPAAEG
0.042324420215000005	HLA-B*07:02	497	RTRPAEGVG
0.011179719463		82;1611;1205	TNSNTATNN
0.026344834328999995		1192;1778;1125	EGENTTLLH
0.006105603878999999		414	LEAQEEDND
0.001921164771		654;695	PDQVEKENQ
0.020766736475000002		728	NECVWLEAQ
0.006315781112		941	QGAREEEEE
0.04253128113700001	HLA-B*58:01;HLA-B*35:01	1002	MATAAEGVG
0.134518795704	HLA-B*58:01;HLA-A*02:05;HLA-A*02:01;HLA-B*07:02	1870	RAQPAAAGV
0.001796902278		1704;1378;1386;647	PDQVEKENE
0.02503444062		1852	GLIHSRRRQ
0.024356185238000004		379	FDLGFLLKE
0.014180014626000001		1836;886	PASQDLARH
0.03811385944600001		857	EAQEESEGV
0.07011305961	HLA-B*15:01;HLA-A*31:01;HLA-A*03:01	815	RMRRTAPTE
0.10880765591099999	HLA-A*02:05;HLA-B*39:01;HLA-B*27:05;HLA-B*38:01	290	SKSNIWSAI
0.019345868452999997		1591	QHGMDDAHR
0.014104791456000002		633;1788;1045;1841	LEAQEETEE
0.07425000238299999	HLA-A*31:01;HLA-A*03:01	1727	KLRGWDDVR
0.038906050724	HLA-B*35:01;HLA-B*07:02	398	HPISMHGME
0.22020409575600003	HLA-B*08:01;HLA-B*58:01;HLA-A*02:05;HLA-A*02:01;HLA-C*07:02;HLA-B*39:01;HLA-B*51:02;HLA-B*15:01;HLA-B*07:02;HLA-A*31:01;HLA-B*52:01;HLA-A*11:01;HLA-C*06:02	105	SSMSGWSVV
0.021089086751999993		1003;1550;1074;1555;661;278;1614;1726;1301	EPTTEGVGA
0.07347284758400001	HLA-A*31:01;HLA-B*27:05	762	SRVGWPTIR
0.027937976098999995		991	MSQYGMDDE
0.05860883756099998		1654	MDDPXKEVL
0.142822992916	HLA-B*08:01;HLA-A*02:05;HLA-C*07:02;HLA-B*07:02;HLA-C*06:02	1769	WSKCRWPAV
0.061274921030999976		930;871;1023	TYQAAVDLS
0.02555154658		1165	TNYLLHPLN
0.010394910638		244;114;1156;1314	PAEGVGTAS
0.125492488767	HLA-C*07:02;HLA-A*24:02	584;1034;141;845;1616;787;596;1430;855;793;1487;1372;734;1696;1377;1316;1128;234;1196;1134;437;951;1912;574	GYFPDWQCY
0.082286794774	HLA-B*07:02;HLA-A*31:01;HLA-A*11:01;HLA-A*68:01	958	KPSVIGWPK
0.022864080581999992		82;599	REILQWKFD
0.013205899078		860	VEKITAGEN
0.04246076834899999		1554	VWRFDNRLA
0.085905359808	HLA-B*58:01;HLA-A*02:05	532	RTEPVAEGV
0.008766074115999998		1895	DKEKVEAAT
0.018145570748000002		1586	EVERATVGE
0.006910028845000002		223	PKTEPAAAG
0.041390638942		1228;790;295	LAKHGAVTS
0.050744972969999996	HLA-B*27:05	337	RRHRARELH
0.017292474934		1903	VRNRMEQTN
0.08345479211099999	HLA-B*39:01;HLA-B*35:01	488	ENNYLLSAM
0.039053537824		451	KWSKCSGVG
0.027995204273999992		53;925	PAVEGVGAA
0.06893450323200001	HLA-B*40:01;HLA-B*44:03;HLA-B*35:01	1461	EEAEGEVGF
0.012682963387		1698	SNTSSTNPD
0.010877210117999997		594	QEEDDVGFP
0.089953448551	HLA-A*31:01;HLA-A*03:01;HLA-A*11:01;HLA-A*68:01	1644	SLVGWPEVR
0.07474241069899996	HLA-B*07:02	755	AXRHMAREL
0.098101427781	HLA-B*58:01;HLA-B*44:03;HLA-B*35:01	871	AATNNACAW
0.14473540472299998	HLA-B*40:06;HLA-B*40:01;HLA-A*02:05;HLA-A*02:01;HLA-B*39:01;HLA-B*27:05;HLA-B*38:01;HLA-B*37:01	1287	SKLGGWFTV
0.07309266526000001	HLA-A*01:01	63	NSDCVWLEA
0.008415559810999998		629	QKRMEQTNP
0.052111561208	HLA-B*39:01	465	QKMEKTEPA
0.030564226773999992		116	AGWCYKLVP
0.033845276157000004		1795;1207	KWSKPSIRG
0.020713342894999993		860	KITAGENNC
0.033691808995999994		1330	LRNTAPAAE
0.032921530824		243	ANEGDTNCL
0.013849631100999998		860	RNTSTTNAD
0.012569098288		328;1457	VDPKDVEEA
0.043152501148999996	HLA-A*31:01	371	AQGQGPDFR
0.016372933446		1280	KWSKMRGWD
0.025398892681000006		612;1182	KWSKMRGWE
0.019958994140999997		750	NSVTTNADC
0.055652806945	HLA-B*08:01;HLA-B*35:01;HLA-B*07:02	10;173	HPMSQHGVE
0.03883422230900001	HLA-B*35:01;HLA-B*07:02	257;1410;1155;278;263;1417;1550;749;661;1555;405;1302;537;1691;288;1063;684;562;1685;1841;1074;700;1726;319;1216;1091;581;1351;1608;1610;1614;1106;1878;995;743;1212;1494;1003;492;1133;1137;1266;117;120;1663;764;106;638;1301	HPMSQHGVD
0.062399692357000006	HLA-A*11:01	1770	WSDVRERMK
0.10748848199	HLA-C*07:02;HLA-B*27:05;HLA-B*27:02;HLA-C*06:02	649	KRKAEWPAI
0.122116640987	HLA-B*58:01;HLA-A*02:05;HLA-B*07:02	1906;1335	RSGGGWHAV
0.020108555642999997		892	SPAAEGVGP
0.018406934477		1213	EPMKPEQIE
0.048439654062		1085;365;71;1480;813;79	SQDLERHGA
0.016439082664999997		262	KHLAREQHP
0.006950295728		365	PGRAAEGVG
0.04866638073	HLA-B*58:01	1261	PTNNGACAW
0.012173156437999998		301	IIHSQRRQD
0.044750521097	HLA-B*58:01	1344;1217;1845;454;337;181	LSFFLREKG
0.053016078365999995	HLA-B*35:01;HLA-B*07:02	1458;52;238;1374	SPAAEGVGA
0.05207536025199999	HLA-A*31:01;HLA-A*68:01	1200;665;890;916;574	WSDVRERMR
0.011664455922		1112;1313;914;414;1576	EPTEPAADG
0.024816956820000003		263	EXAAEGVGA
0.04107514701599999	HLA-B*08:01	1658	TVRERMRKT
0.006430013865999999		1391	EEKGDEDVG
0.011575071004		988	DLSFFEKGG
0.018873229157		533	KWSKSRGGG
0.026189896033000003		1830	EQVEEATTG
0.00913930577		225;867;710;871;1192;1039;144;1714;1529;795;1119	DWQNYTKGP
0.06682234518099998	HLA-B*08:01	544	TVRERMRKA
0.026131269644		1025	LAVRDRIRQ
0.034053979218		268	MRREPAPEP
0.03445861798799999	HLA-B*27:05	1459	HKIRDRMRR
0.016528168172999996		603	SKLSKSRTP
0.040705449384	HLA-A*68:01	1528;802;1395;1252;463	AASQDLDKR
0.041146973798		1250;963;1288;266;1589;1527;1882;92;318	LYPEYYKDC
0.025149632017999995		806;1526	WSKRSIEWP
0.038689454791		776;303	LTSSNTARN
0.065244675936	HLA-B*27:05	988	ERMGRTEAK
0.030218873675000004	HLA-A*68:01	1207	DNIRERMRR
0.07301659892299998	HLA-A*01:01;HLA-B*58:01;HLA-B*35:01;HLA-B*15:01	513;5;6;1545;10;13;15;1552;1556;1045;535;29;1201;553;1067;1073;1083;61;1599;1090;579;1094;74;1101;1103;82;607;1643;1645;1649;1650;1653;1660;1153;130;132;1159;1161;1164;141;1678;1679;1170;147;1684;1689;162;1190;172;1197;1713;1202;691;1720;1723;191;707;199;716;206;461;1234;1747;718;1242;1246;225;226;1767;233;1772;1746;1774;1775;243;1788;1277;1796;264;280;796;801;1315;804;390;1186;1832;298;1324;1325…	AASQDLDKY
0.028292916584000002		1026;1286;1511;457;1346;270;1741;657;531;846;1560;1306;1179;1114;1502;738;931;1124;870;1745;1819;427;359;787;53;438;376;1786;1084	DRHGALTSS
0.045115560284		248	GAITSSKAA
0.020181046339999998		1328;1012	AASQDLDKC
0.017476620635000006		1682	DGETNCLLH
0.006865855832000001		1158	PPTQNSAAD
0.07210429269999999	HLA-B*58:01;HLA-B*35:01	395	AASQDLDKF
0.047252286639		287	VFDINLAHH
0.063483101927	HLA-A*03:01;HLA-A*11:01;HLA-A*68:01	65;1154;459;268;1538;272;632;1426;659;468;1749;1046;471;793;1822;31;1824;1185;613;47;1011;823;83;371	DLSHFIKEK
0.024042847091000002		1025;8;1196;599;525;1052;1055;1058;38;604;45;1070;1584;1032;1075;1076;62;1095;1099;593;1619;1620;1111;1626;92;1631;1121;611;1639;1130;619;1644;189;1142;1659;1148;1151;1672;1675;146;148;1693;1696;1708;685;1206;188;701;885;1220;198;1743;723;1748;725;1239;222;1247;1251;229;1257;234;747;236;1780;758;1273;762;765;766;259;262;792;1305;1820;285;803;1585;1320;1834;300;303;1840;818;308;1845;310;312;1339;1…	AASQDLDKH
0.017468434406000002		901	SKNSFAGWP
0.030129123635		1144;1504;522;262;247	RERIRRART
0.054190102957999996	HLA-B*08:01;HLA-B*39:01;HLA-B*27:05	129;1538;1540;1669;1159;521;138;780;13;1820;90;31;1442;804;300;303;817;949;1211;1845;963;196;1489;467;468;1665;1882;95;1506;1124;366;1647;1776;1649;627;1908;1527;632;1019	ERIRRAEPA
0.04918812595000002		805	VAEKVGTAA
0.068023973253	HLA-A*31:01	1186;1667;903;1079;1068;1710;1879;600;314	VGWPKIRER
0.007969983267999999		1168	DDEHRETLR
0.026190406993		996	AQHGVDDPE
0.12332423004200001	HLA-A*02:05;HLA-A*02:01;HLA-B*39:01	104;749	NSIVGWPAV
0.021207814475		136	WGGWPAVRE
0.09738892320999998	HLA-B*08:01;HLA-C*07:02;HLA-B*39:01;HLA-B*27:05;HLA-C*06:02	775	ERIRRAEPI
0.016492403632		501	GAASQDLDQ
0.06390766197200001	HLA-B*40:01	282;820;1687	MDNPEGEVL
0.04228368830100001	HLA-B*27:05	346;359;1380;1821;503	ERIRRAEPR
0.19563598592	HLA-B*58:01;HLA-A*02:05;HLA-A*02:01;HLA-C*07:02;HLA-B*39:01;HLA-B*51:02;HLA-B*35:01;HLA-B*15:01;HLA-B*52:01;HLA-C*06:02	258;1411;1205;1287;970;698;1743	MTYKSALDL
0.048163344377999996		1271	LTSSNSGPS
0.06268082639299999		1427	YYKTQELLT
0.017163787504		1421	VDPGTVEEA
0.11634431775199999	HLA-B*35:01;HLA-A*31:01;HLA-A*11:01;HLA-A*68:01	187	MATGWPAIR
0.031933484181	HLA-B*35:01	567	HPEFYQNCH
0.016870057296		1010;301;1278	TGGWPAVRE
0.07687655201999999	HLA-B*58:01;HLA-B*07:02;HLA-A*31:01	274;386	KSRMPGWST
0.0061610609330000005		1688;1097;231	PRDEPAADG
0.018078463466000002		171	LKRVPVEPE
0.04140640331699999	HLA-B*27:05	1475	RRTRPIAEG
0.036827211156		3;842;208;401;1360;91;1436;442;1886;161;547;1061;1766;698;425;1387;44;1517;1454;1586;948;759;954;955;255	VGENNCLLH
0.038380677221		968	RLRRTRAEP
0.035596531948000006		419	SAIRERMKQ
0.094420942709		1582	CSPVGGHII
0.046430524655000006	HLA-B*27:05	564	ARREQAEPA
0.02336164892		856	VGENNCLLS
0.114310540735	HLA-A*31:01;HLA-A*03:01;HLA-A*11:01;HLA-A*68:01	415	GSKMSGWAK
0.03640175827099999	HLA-B*27:05	438	RRAAPAERT
0.036083766612999994	HLA-B*40:06;HLA-B*44:03	503	QEYTPGPGT
0.019498670518		446	VSLHGMEDE
0.033737675449000006	HLA-B*27:05	44	RRTEPARTE
0.072608492364	HLA-A*31:01;HLA-A*03:01	526	RINPRERRR
0.016073964523999992		896;299;1286;71;456;778;912;472;275;20;405;1752;89;1691;541;1763;292;1251;169;939;1776;91;1908;1577;1528;875;123;252	TCAWLEAQE
0.09638954920000002	HLA-B*58:01	218	WSKNNLCGW
0.056973597362		893	TYKAALDFS
0.015646235605		425;759	HEQEEEEVG
0.018570354105999998		634;59;1876;1207	VSLHGMEDP
0.11815518079	HLA-B*58:01;HLA-B*15:01	827	KGAADLSFF
0.018667549142000004		1800;622	TCAWLEAQQ
0.05314631166999999	HLA-B*15:01	170;1684;365;941	LLHPMHQHG
0.017428904904		755	QVERXTXGE
0.083734069521	HLA-B*08:01;HLA-B*07:02;HLA-A*31:01;HLA-A*68:01	1533	RPMTYKAAR
0.09693924690299999	HLA-B*15:01;HLA-A*31:01;HLA-A*03:01;HLA-A*11:01	643	RLLHPASLH
0.13128111432700001	HLA-B*08:01;HLA-B*39:01;HLA-B*51:02;HLA-B*35:01;HLA-B*07:02	0;1;2;3;1028;1030;520;733;1036;1538;600;19;21;1046;601;25;1562;27;541;30;31;545;1058;36;38;689;1576;348;1066;43;1580;690;1583;48;1586;52;94;56;1593;58;1802;1600;69;582;97;585;591;1616;1621;1622;1111;88;89;1116;1117;1630;357;1632;1121;610;443;1127;107;786;110;1138;122;1659;959;134;136;138;652;144;1681;427;1049;1176;665;671;672;163;165;1650;466;1713;1202;1715;180;1796;1207;696;697;702;1728;1732;173…	RPMTYKAAV
0.12112029221599996	HLA-B*08:01;HLA-B*58:01;HLA-B*35:01;HLA-B*07:02	1062	RPMTYKAAW
0.09784464136899998	HLA-B*58:01;HLA-B*15:01	965	FSKRSGAGW
0.043111057467		482	ASVWLQAQE
0.073548742038	HLA-B*08:01;HLA-B*07:02	1134	RPMTYKAAC
0.154888726099	HLA-B*08:01;HLA-B*39:01;HLA-B*35:01;HLA-B*07:02	513;939;1025;1032;1033;1547;12;525;15;1552;259;1556;1045;534;23;536;1052;29;32;1059;548;262;45;562;51;53;1545;1592;59;1090;72;524;1098;1099;1037;80;593;1537;85;1380;1626;92;378;1401;1636;619;625;805;1143;121;1148;1149;1151;1152;22;1159;1161;1675;1679;656;146;1173;1686;157;675;966;1708;1197;686;175;688;178;1716;286;457;1908;287;704;544;1731;709;199;201;1227;1228;1747;212;213;365;216;217;1754;1245;…	RPMTYKAAF
0.074048433737	HLA-B*39:01	1527	SHLALHHMA
0.066799564934	HLA-B*35:01;HLA-B*07:02	810;1258	RPMTYKAAH
0.13568362505599996	HLA-B*08:01;HLA-B*39:01;HLA-B*51:02;HLA-B*35:01;HLA-B*07:02	865;901;1889;1165;79;1396;1589;1750;1114;1142	RPMTYKAAI
0.14605803283200006	HLA-B*08:01;HLA-B*39:01;HLA-B*35:01;HLA-B*07:02	517;7;521;530;1558;26;28;33;1571;1578;1031;556;434;1072;564;565;1082;573;578;1092;71;77;595;1113;609;1638;102;104;1131;620;109;1136;1139;628;117;119;1145;637;1667;705;1132;1682;1683;1172;149;1174;669;670;1695;1648;1698;1187;1189;369;1192;682;176;1714;692;192;193;459;710;1223;207;1657;1753;732;1249;1403;125;752;366;246;468;250;1791;769;770;811;772;1797;263;265;780;781;384;1814;282;1313;1318;1319;1…	RPMTYKAAL
0.14662161306200003	HLA-B*08:01;HLA-B*39:01;HLA-B*35:01;HLA-B*07:02	1425;1428;518;105;666;812;1178	RPMTYKAAM
0.076165912119	HLA-B*39:01	1658	ENDCLLHPM
0.06260765400900001	HLA-B*08:01;HLA-B*39:01;HLA-B*27:05	134;1543	ERMEKAEPA
0.005242181903999999		325	PQEEKEEVG
0.036770941536999995		396	AACVWLQAQ
0.10157874875	HLA-A*31:01;HLA-A*03:01;HLA-A*11:01;HLA-A*68:01	1277;931;101;198;1545;1194;1807;80;691;212;757;599;1689;1754;922	SIVGWPNVR
0.015464972142		1704;483;887	LTYSQKRKD
0.022801911159000005		1233	SKWSKCKVE
0.100853165038	HLA-A*31:01;HLA-A*11:01;HLA-A*68:01	744	AASPAPATR
0.025656267011		533	EPGERGRQA
0.009642254581000003		1688;1097;231	RKTEPRDEP
0.09589902987400002	HLA-B*08:01;HLA-A*31:01;HLA-A*03:01;HLA-A*11:01;HLA-A*68:01	1355	NLAHRHVAR
0.13659745963700004	HLA-A*02:05;HLA-A*02:01;HLA-C*07:02;HLA-B*39:01;HLA-B*15:01	776	SIVGWPNVL
0.009921900510000001		254	GETLKWKFD
0.013251254311		88	EPTTEGVGT
0.125573566201	HLA-A*02:05;HLA-A*02:01;HLA-B*15:01	1424	SIVGWPNVI
0.012554274965		159	TDPAAERGR
0.032223373543	HLA-A*31:01;HLA-A*68:01	657;1771;1268;693;1404	PAIRDRMRR
0.044202586234	HLA-B*35:01	424;1453	FPGWDTIRE
0.10385147961600003	HLA-B*08:01;HLA-B*15:01;HLA-B*07:02	873	RIRRAGPAA
0.033521451778	HLA-B*40:06;HLA-B*44:03	1017	RENTGLLHP
0.061500810998000005		1490;1581;1765	EWPTVRERM
0.13519726308100002	HLA-C*07:02;HLA-A*24:02;HLA-B*15:01	1777	LWVLNTQGF
0.03185368678599999		805	HPEWYKINC
0.06283398428100001	HLA-A*11:01;HLA-A*68:01	1435;797;903	DISHFIKEK
0.08929342183499998	HLA-A*02:05	0;1218;198;1866;331;312;989;1310;1121;862;1126;171;1198;821;824;315	NTGENNCLL
0.015445795835000001		756;365;79	VGTASQDLE
0.07342734892999998	HLA-A*02:05	677	ASQPAADGV
0.134157454649	HLA-B*08:01;HLA-C*07:02;HLA-C*06:02	1883;822	AFYHRAKEL
0.09381260720399999	HLA-C*07:02	1570;1125;392;1450;552;1174;1751;155	GWSAVRARM
0.022730674364	HLA-A*68:01	192	EPAAEREMR
0.11069047355399998	HLA-A*02:05	545;1831	SGPGVRYPI
0.05420928729299999		523;1671;683;1070;1584;436;1911;222	LLHPMSQQG
0.080367821725	HLA-B*27:05	1234	GRCFKLVPV
0.023643216885999997	HLA-B*44:03	1519	DDNGEVLMW
0.034046904796	HLA-B*07:02	1694	EPRAETPRA
0.067740857104	HLA-B*44:03	1248	SEXNPDCAW
0.022523449967999997		1615	MGGKLSKPS
0.131131610517	HLA-B*40:06;HLA-B*40:01;HLA-A*02:05;HLA-C*07:02;HLA-B*39:01;HLA-B*27:05;HLA-B*38:01;HLA-C*06:02;HLA-B*37:01	1249;493	SKMSGWSIV
0.007455235148		1881;1642;879;1319	QGEEEVGFP
0.034174256395	HLA-B*27:05	1207	RRAPPTAEP
0.009925515476		252;22	QHGMDDAHG
0.043282227086000005		1168;1746;1315;902;931;1421;271	AACAWLRAQ
0.042245555741		776	AQEEEEGEV
0.024449702774000003		1324	TEREVLRWE
0.073237091479	HLA-B*08:01;HLA-B*15:01	457	LLHPRSLHG
0.006195427533		484	PATDEVRRT
0.12711283995899997	HLA-A*01:01;HLA-B*58:01;HLA-A*02:05;HLA-B*35:01;HLA-B*15:01	488;609;1108;976	LSAMSQHGM
0.0039460909309999995		1816;985;1010;1868;1732	PISQHGVDD
0.02010869586999999		124;780	DLESRGALT
0.09908096296199999	HLA-A*02:05;HLA-B*07:02	948	RTSPRAEPA
0.067885899497	HLA-A*31:01;HLA-B*27:05	107	SRWPAVKER
0.072305746686	HLA-A*24:02	1445	KWSKLRRGW
0.07768849088699999	HLA-C*07:02;HLA-B*39:01;HLA-B*27:05	777	ERXNSRDPM
0.093681456255	HLA-B*40:06;HLA-B*40:01;HLA-B*39:01;HLA-B*38:01;HLA-B*37:01	857	FEDEDKEVL
0.01132551179		974	GKWSKRNMD
0.025338275896999995		675;230;168;814;720;627;468;1806;342;1847;410;602	AASQDLEKH
0.029656633904		723;1518	AWIEAQEEG
0.018257442037999998		549	GRHAEPAAE
0.11306816280799997	HLA-B*58:01;HLA-B*44:03;HLA-B*35:01;HLA-B*15:01	128;1537;260;263;1288;1676;653;1295;1040;1425;916;149;534;772;666;606;1178;671;197;70;1830;936;682;1580;557;1205;1846;1591;699;1085;1733;582;1483;461;397;1618;340;1365;1366;473;591;222;293;1869;1890;742;1383;362;82;1133;628;1782;1770;1621	ATNNAACAW
0.011284659226		1039	VEETTAGEN
0.011364673193		1374	GETLRWKYD
0.04595029255599999		785	MGGKWSKGV
0.07643666216	HLA-A*01:01;HLA-B*58:01;HLA-B*35:01;HLA-B*15:01	32;1793;1604;118;729;1068;1038	AASQDLEKY
0.07686688556400001		988	GWPAVGERM
0.022414224907000006		418	GKWSKRNMS
0.031557590886		218	NSCLLHPVS
0.028367696131		1213	AVKEKMKQT
0.025380673314999998		1411	GIGWPAVRE
0.03719851741400001		1821	QRRQAEPAA
0.098615195642	HLA-C*07:02	1147	YKDCCIANY
0.067477124372	HLA-A*31:01;HLA-B*27:05	153;957	SRAGWEAVR
0.045395276173		849	IWSKRSVAG
0.014927577422		1479;1679	NTGTNNADC
0.024082511859		295	GKWSKLRSE
0.04929490860700001		451;646	QKRADILDL
0.023689747942000006		608	NSCLLHPVN
0.058544835211	HLA-A*31:01;HLA-A*68:01	989	QFDISLANR
0.036761871279000005		24	KYGAITSRN
0.15744185143900005	HLA-B*08:01;HLA-C*07:02;HLA-B*35:01;HLA-B*15:01;HLA-C*06:02	520	YFKNHRASY
0.02838377476599999		1329	HGAITTNNT
0.056865629545		415	TNGENNCLL
0.13053360123399999	HLA-C*07:02;HLA-B*39:01;HLA-B*27:05;HLA-B*27:02;HLA-B*38:01;HLA-C*06:02	1708	LRWKFDIQL
0.05318568942199999	HLA-B*27:05	756	HRHIARELH
0.016368218155999998		752	VPLDPEKVE
0.15939965039500004	HLA-C*07:02;HLA-B*35:01;HLA-B*15:01;HLA-B*27:05;HLA-C*06:02	778;299	FQHKARELY
0.11387359559499999	HLA-A*31:01;HLA-A*03:01;HLA-A*11:01;HLA-A*68:01	1785	RSGAIQLSR
0.033564380943		312	GIRYPLTWG
0.020871014059000003		1169	LNGMDDPEK
0.069941083791	HLA-B*15:01	1;1014;1830;713;1770;1903	FQHKARELH
0.084667850357	HLA-C*07:02	1282	AWPDVREKM
0.045161493805	HLA-B*39:01	233;503;796;1199	YHTQGIFPD
0.012520869880999999		1441;612	IKPQVPLRP
0.137618362489	HLA-B*08:01;HLA-A*02:05;HLA-C*07:02;HLA-B*39:01;HLA-C*06:02	451;646	YSQKRADIL
0.004833037523999999		1474	DKDKVEEAN
0.11755574832799999	HLA-A*31:01;HLA-A*03:01;HLA-A*11:01;HLA-A*68:01	959	KAAEWPAVR
0.16970533903300003	HLA-A*02:05;HLA-A*02:01;HLA-B*51:01;HLA-B*39:01;HLA-B*51:02;HLA-B*07:02;HLA-B*52:01	1047	CGMGGWPAV
0.031219098435999997		1598	INNTTHNNA
0.038296305774		1073	ELHPEWYTG
0.008708110084999998		588	VCLHGMEDS
0.033047198975999996		472;875	TPGNNATCA
0.006963863017		370	VCLHGMEDP
0.04327751323300001	HLA-B*58:01	923	LSFFLNEKG
0.020260544890999994		401;1046	TISNTASNN
0.05184269256199999	HLA-B*27:05	885	VRERLRRGV
0.077817333821	HLA-C*07:02;HLA-B*39:01	1090	AHKHLAREL
0.007148228683		825;1819	VCLHGMEDE
0.032880160261		753;468	GAPTSSNTA
0.012869762206999997		130	RLQAQEEDN
0.054491287459		208;1584;626;1624	MDDPDREVL
0.009699408376000002		0;1;2;3;4;5;6;7;8;9;10;12;13;14;15;16;18;19;21;22;23;24;25;26;27;28;29;30;31;32;33;34;35;36;38;44;46;48;49;50;51;52;53;54;55;57;58;60;61;63;64;65;66;69;70;71;72;73;74;75;76;77;78;79;80;82;83;84;85;87;88;89;90;91;92;93;94;95;97;98;100;101;102;103;104;105;107;108;109;110;111;112;114;115;117;118;119;121;122;123;124;125;126;127;128;129;130;132;133;134;135;138;139;143;145;146;147;148;150;151;154;155;1…	PDWQNYTPG
0.074262091038	HLA-A*31:01;HLA-A*11:01;HLA-A*68:01	533	GGWFAVRER
0.06647801779500001	HLA-B*39:01;HLA-B*35:01	236	NAEEDNCLL
0.020464229563999996		1023	LERIRQTEP
0.128532786017	HLA-B*08:01;HLA-B*58:01;HLA-A*02:05;HLA-A*02:01;HLA-A*31:01;HLA-A*68:01	397	CSKSVVWPA
0.038278911712		1851;533;1054	RMRRTEPGE
0.05867877191799999	HLA-C*07:02	733	FHHVARQQH
0.04340751272900001	HLA-B*27:05	554	RRTNPAAIG
0.018491293581999996		768;225;1794;131;648;183;57;186;732;542;319	SQQRKDILD
0.11225313773299998	HLA-A*02:01;HLA-B*15:01;HLA-B*07:02;HLA-A*31:01	459	RMRRTEPGV
0.08498717842899998	HLA-A*31:01;HLA-B*27:05;HLA-A*03:01	1024;1404	RMRRTEPGR
0.07226141275200003	HLA-B*40:01;HLA-B*44:03	1680	HEEEGEVGF
0.011843287578000003		156;1271	SQHGADDED
0.021302360625		1255	TSSNTAXNN
0.046558852034999994	HLA-B*35:01;HLA-B*07:02	361	HPACLHGIE
0.042634284279	HLA-B*40:06;HLA-B*08:01	1026	RERIRQTGA
0.004426916636		363	PISLHGVDD
0.011524187599000002		1179	SNTPTNNPD
0.031665851543		1829;143	PRAERVEAA
0.012285989405999998		393	EANEGENKG
0.052301243225999994		753	EQTTPAPAA
0.009494023919		1698	PISLHGVDT
0.018864453942		1393	SKCSGAGWH
0.03155361430399999	HLA-B*44:03	473	DEDGEVLQW
0.03160766502		1912;1073;596	SNTAANNEA
0.040776627164999996		1598	ALTINNTTH
0.006102432553		895	EVEETNEGD
0.012205897504999999		704	AWLEGQEDE
0.014221088244999996		331;1028;454;1352;1099;1198;1306;989;1121;1442;1253;1645;1006;1227;57;383	EVEEANTGE
0.09291761075499998	HLA-A*24:02	654;695	MWKFDSYLA
0.039780739826	HLA-A*31:01;HLA-B*27:05	1829;143	ARTRPRAER
0.044236066638000004	HLA-B*58:01	1416;1049;427;940;1774	DADREVLMW
0.007955825561999998		436	QGIDDPERE
0.019973224931		857;146	EESEGVGFP
0.034802871061		26;1742	RQAKPQAEP
0.08138044386499997	HLA-A*24:02	1419	RFPXTFGWC
0.11268656349299998	HLA-A*31:01;HLA-A*11:01;HLA-A*68:01	1017	FTVRERMAR
0.035340044031		166	AVSQELGKH
0.017316521979		1536	VPVKPEQIE
0.13736742879799999	HLA-B*40:06;HLA-B*40:01;HLA-A*02:05;HLA-A*02:01;HLA-B*39:01;HLA-B*15:01	506	SQAEPSAAA
0.047804857186999984	HLA-B*27:05	1012;783	RRHLARETH
0.052885538993999996		1513	NNNADCAWL
0.13070991560399997	HLA-B*58:01;HLA-A*02:05;HLA-A*02:01;HLA-A*68:01	1488;1323;1567;1338;1195;1551	TTNAACAWV
0.029313565182		609;671;783	GPGIRLPLT
0.134019228638	HLA-B*58:01;HLA-A*02:05	1867;266;1547;1548;845;1423;1168;1746;1045;1626;1359;414;1627;931;911;295;1834;1326;49;1523;564;286;504;122;1660;234;190	TTNAACAWL
0.041268722463	HLA-A*02:05	919	VAPEEVEEA
0.090896009759	HLA-B*08:01;HLA-A*02:05	22	SSKTEWPAV
0.17646609506599994	HLA-B*08:01;HLA-C*07:02;HLA-B*39:01;HLA-B*51:02;HLA-B*35:01;HLA-B*15:01;HLA-B*07:02	1649	RPMTYTGAF
0.0026057514929999992		840;1464;998	PDDEGENNS
0.03827234333		321;351;556;982;1140	WPSVRERMK
0.021698378774		72;97;342	TRPAAERVG
0.034731785264999995		1655	AAPAAERAA
0.06286105772199999		1589	RFDPHLASE
0.04628930661999999		600;841;314;1710;1879	KIRERMRRT
0.047169614802		579;1242;1083;29;398	QDLDKYGAF
0.09763698748500002	HLA-B*40:06;HLA-B*40:01;HLA-B*44:03;HLA-B*37:01	1217	QEKEVGFPV
0.04269099372099999	HLA-B*37:01	529;1595;830;1094	QDLDKYGAI
0.018886942535		1584;553;1230;775	EDEVGFPVK
0.045442466551999995		513;5;6;1545;10;13;15;1552;1556;1045;535;1201;553;1067;1073;54;61;1090;74;1101;1103;82;84;607;618;1643;1645;1649;1650;1653;1660;1153;130;132;1159;1161;1559;1164;141;1678;1679;656;1170;147;1684;1689;162;1190;172;1197;1713;1202;691;694;1720;1723;191;707;199;716;206;461;1234;1747;718;1246;225;226;911;1767;233;1772;1746;1774;1775;243;1788;1277;767;771;1796;264;280;796;801;1315;804;1186;1832;298;1324;…	QDLDKYGAL
0.027820058455999996		1093	WPSVRERME
0.07552485128099999	HLA-B*08:01;HLA-B*07:02	903	KIRERMRRA
0.125146738288	HLA-A*31:01;HLA-A*03:01;HLA-A*11:01;HLA-A*68:01	4	SLSGWSVVR
0.014329716594999998		832;386;1782;1548;274;1620;1495;473;1820;170;549;1382;682;1649;498;758;1847;506;59;124;1578;639	EDEVGFPVR
0.02355257714599999		118	YENEEEEVG
0.12052405329699999	HLA-C*07:02;HLA-B*39:01;HLA-B*15:01;HLA-B*27:05;HLA-B*38:01;HLA-C*06:02	214	MKYKAALDM
0.035246015704999994		1345;676;1512;1325;460;1069;1774;495;339;398;1462;1434	WPSVRERMR
0.027277065447999994		1637;279	WPSVRERMQ
0.05155441528300001	HLA-B*40:06;HLA-B*08:01	1262	RERMRRAKA
0.019164082549		130	KERIRRTNP
0.029670867821000004		1144;1504;522;247	GGESSCLLH
0.018380307703999996		588	SKHSMGEWS
0.10913708731600001	HLA-A*31:01;HLA-A*03:01;HLA-A*11:01;HLA-A*68:01	31	RVPGWNAIR
0.102550399392	HLA-B*58:01;HLA-B*44:03;HLA-B*35:01;HLA-B*15:01	1010;422	AATNASCAW
0.016530674897000004		137;291;459	ERGAITTSN
0.024740923802		1872;796;1290;1604;463	RERMRRAKP
0.098455604633	HLA-A*02:05;HLA-B*35:01;HLA-A*68:01	877	NTTANNAEM
0.042927432975	HLA-A*31:01	410	SGGRWETVR
0.089815295176	HLA-B*58:01;HLA-B*35:01	239;1327	VANNPDCAW
0.016853099510000004		1826	TSSNTAKTN
0.055719683104	HLA-B*08:01	863	TVRERMIQT
0.0022198372339999996		336	PKEVEKANE
0.020389304068000002		1171	PAAEDVEAA
0.08129688395699998	HLA-A*02:05;HLA-A*11:01;HLA-A*68:01	697;107;652	HVAKVLHPE
0.013474704391		519	PARERLGRT
0.008367624657999999		963;1476;438;1033;395;332;846;787;919;1115;1517;559;368;500;181;886;1908;1084;1598;895	GNKWSKGWP
0.10615413269700003	HLA-B*08:01;HLA-A*02:05;HLA-B*51:02;HLA-B*15:01;HLA-B*07:02	1479	LAKHGAVTV
0.058563182690999985	HLA-B*39:01	1600	SKSVGGWPA
0.026253247506999998		113;1422	HPICQHGID
0.037956050465	HLA-B*35:01;HLA-B*07:02	1419	HPICQHGIE
0.019654055065000002		1346	GNKWSKGWA
0.019592402574		1496;1187;974;863	QHGMDDTER
0.038636733125999995	HLA-B*58:01	768	MTTAAEGVG
0.019475736385		423	IRRTDPRKT
0.031274551736	HLA-A*31:01;HLA-A*68:01	1541	PTVREKMRR
0.126944826687	HLA-B*58:01;HLA-A*02:05;HLA-B*15:01	169	ASNATCAWL
0.09506497112399998	HLA-C*07:02;HLA-B*39:01	993;180;389	LHPICLHGM
0.004661946368999999		1091	PGERTRGTE
0.046663934681000004	HLA-A*31:01;HLA-A*68:01	291	EGWTNIRER
0.02003259386		696;824;821;119	QHGMDDTEK
0.031583552097	HLA-B*08:01;HLA-B*07:02	1850	VPGERRRAE
0.08707947539799998	HLA-C*07:02;HLA-B*39:01;HLA-B*27:05	204	KRSEGGWTA
0.012516445962000002		1618	LHPEYYKDN
0.024376171647		531	EVLRWKYDS
0.031041733558		71	KVEELTAGE
0.071318646853	HLA-B*08:01;HLA-B*39:01	1435	ENQVLLHPM
0.08078458238299997	HLA-C*07:02	1038	GWPDVRERL
0.076342628031	HLA-C*07:02	512;1217;324;773;609;457;1170;97;1315;170;1772;750;306;1016;1273;234	GWPDVRERM
0.007502137236999999		1796	LKKRQEILD
0.011806338728999999		1459	VEEANKADT
0.07574401807799999	HLA-A*24:02	1665;162;1499;1414;1161;429;1410;243;1012;1723;1660	GWPDVRERI
0.11559637899999999	HLA-B*35:01;HLA-B*15:01;HLA-A*31:01;HLA-B*27:05	1537	WQFDIRLAH
0.10143739742199998	HLA-B*08:01;HLA-B*35:01;HLA-B*07:02	1031;523;15;21;27;1567;545;34;548;553;43;556;47;1584;1076;1078;1593;576;65;1090;1608;1610;269;80;88;612;90;1115;604;608;100;101;617;871;623;114;117;105;632;635;1660;1557;643;1156;1163;1165;1679;657;1171;660;664;1689;671;1184;1697;1187;1188;1192;1708;1197;175;1712;489;179;1717;1723;190;1215;202;119;205;718;1229;720;1234;723;1236;1230;727;956;1572;734;225;745;747;1260;237;1264;244;245;1271;1786;127…	KPQVPLRPM
0.028434881644999997		641;610;1652;441;1018;77;1150	LIYSQKRRE
0.096512097394	HLA-B*08:01;HLA-B*51:02;HLA-B*07:02	1314;1196	KPQVPLRPI
0.030261732639999997	HLA-B*58:01	196	KAAVDLSRG
0.017506786273000004		291	EPKAAEGVG
0.011076252874999998		1712	IEEANQREN
0.012761946211999999		868;1119;170;539;733;1789	SNTAATNSD
0.04628517128000001	HLA-A*31:01;HLA-A*68:01	0;1056;1800;523;622;1685;631;122	GAVSRDLDR
0.017952137746000005		1603	GAVSRDLDS
0.133408984647	HLA-B*08:01;HLA-A*31:01;HLA-A*03:01;HLA-A*11:01;HLA-A*68:01	133	LLALRHMAR
0.024259587082000003		1657	LGKWPVIRE
0.037871166502		1189	GIRYPMTFG
0.13466716399899994	HLA-C*07:02;HLA-A*24:02	921	TFGWCFKLL
0.027168731301000004		409	MSLHGIDDP
0.119362293731	HLA-A*24:02	1640;1308;1573;1094	TFGWCFKLI
0.001891445041		262	PKEAEENNE
0.051520865975		1195	NSNTSTTNA
0.10081384293399999	HLA-A*24:02	0;1;2;4;5;9;10;11;12;13;14;16;19;21;22;24;25;26;27;31;34;35;36;37;44;45;46;47;48;50;51;52;54;55;57;58;60;61;62;63;64;66;68;69;70;71;73;74;75;76;77;79;85;86;87;88;89;90;91;94;95;96;97;100;101;102;103;104;105;107;108;110;112;113;114;115;117;118;119;121;122;123;124;125;126;127;128;129;131;133;134;135;136;137;138;140;145;147;148;150;151;155;157;158;159;161;162;163;164;165;166;168;170;172;174;177;178;…	TFGWCFKLV
0.013908919256		1327	GKLSKCGMG
0.05844622538899999	HLA-B*40:06;HLA-B*08:01;HLA-B*37:01	1065	AERERTEPA
0.014878613816		443	NSNTSTTND
0.114208087053	HLA-A*02:05;HLA-A*24:02	429	KWAFDSSLV
0.05586149678199999	HLA-A*11:01	1027;455;1416;1802;727;1815;281;1758;1119;932;485;1062;1642;903;434;1268;822;380;1535	GAVSRDLDK
0.10080831893200001	HLA-A*03:01;HLA-A*11:01;HLA-A*68:01	858;859;254;1327	MSLHGMDDK
0.060463428995000006	HLA-A*31:01	424	RTGPRERRR
0.017353535113999997		1416;1745;877;1109;1840	VRERIRRTP
0.03262145292700001		1337	EEVEETTEA
0.047744751914	HLA-A*31:01	1775	KVLKWKFDS
0.021689303398		1329	EIHPEFFKN
0.140651406846	HLA-A*02:05;HLA-B*35:01;HLA-B*15:01	354;387;965;49;844;1165;401;852;629;950;1560;665;1627;1340;1205	WIYHTQGFF
0.018167478906000005		793	HPLHQHGMD
0.027785399701000007		427;1486	HPLHQHGME
0.03352322901399999		574	RMRRAEPRP
0.037856781095		41	RTEPAAARE
0.016849191204000004		1453	RTGPRERRN
0.014681117699		1639	DNCLLHPFS
0.08998128831000002	HLA-B*58:01;HLA-B*15:01	1076	WSKCSTGGW
0.08498913029299998	HLA-B*40:06;HLA-B*40:01;HLA-B*44:03;HLA-B*37:01	228	REEPAAAGV
0.060494023867999985	HLA-A*31:01;HLA-A*68:01	554	NGWNAVRER
0.017725143653		347	SQHGIEDPD
0.070312689535	HLA-A*31:01	1476;886;488;1033;1517;846;559;368;1908;342;1084;1598;895	KGWPAVRER
0.017841292578		185	EDEHREVLV
0.018358552772999998		1114;1838	RDNSCLLHP
0.036215188110000004		164;1623;980;923;573;1375	DGEVLMWKF
0.017100665889000003		1451	VPVEKEEIE
0.019693726488		946	PTAEREPAA
0.02178030841		1177	MRQAEPREP
0.119589945171	HLA-B*58:01;HLA-A*02:05;HLA-A*02:01	633	RSLGGWTDV
0.051211350301	HLA-B*27:05	1576	MRQAEPRER
0.056532222888	HLA-A*31:01;HLA-A*68:01	17;1782	WSVVRERMR
0.039693057691		1058	TQTFFPDPE
0.015459658424000001		891	EAEWAKIRE
0.01526047008		110;1147;1117;1854	VDPDQVEQA
0.06639909856000001	HLA-A*02:05	1377	MQAEPVTEP
0.018515558536000003		1166	QHGLEDAHR
0.026030457740000002		322;1875	GLIYSPRRQ
0.011671456975000003		377	KLVPLEPDD
0.061226029080999986	HLA-B*08:01	1531	HXKKRQDIL
0.053620493475999995	HLA-B*27:05	582	RRAEPAAIG
0.023497557261	HLA-B*27:05	763;1590	RRTRPAADG
0.14010839196899996	HLA-C*07:02;HLA-A*24:02	1546	MWEFFKNEL
0.017259804428		1361	PVGWPSVLE
0.064894462857	HLA-A*11:01;HLA-A*68:01	105;4	WSVVRERMK
0.12163254491500002	HLA-B*40:06;HLA-B*40:01;HLA-A*02:05;HLA-A*02:01;HLA-B*39:01	75	RQEPAAVGV
0.010930752077999999		127	PMSQHGMDN
0.012349187263999998		867	TEPVPDRVE
0.066725146362	HLA-A*31:01;HLA-A*11:01	874	GGWATVRER
0.007462978523		1027;14;1040;22;24;36;1066;1068;47;65;182;353;75;77;78;83;85;86;90;94;1119;98;1123;102;1132;110;111;112;1138;118;1145;1147;124;130;133;1158;138;1167;146;158;1185;164;1192;171;1203;1206;1208;190;1217;1218;1230;207;213;215;216;224;891;228;235;237;1263;246;249;1274;1275;252;1280;1284;1287;1289;271;272;1240;276;1753;1304;1071;1309;1313;290;1316;294;301;302;1335;313;1342;320;1347;329;330;1358;1360;338…	PMSQHGMDD
0.067014444688	HLA-A*02:05	1246	LVPVDSREV
0.076013123967	HLA-A*31:01;HLA-A*11:01;HLA-A*68:01	648	TGWAAVRER
0.018738353243000005		1529	VSRXLERHG
0.138366949726	HLA-A*31:01;HLA-A*03:01;HLA-A*11:01;HLA-A*68:01	127	SLAFYHRAR
0.022302874878000003		1472;1729;1677	ATIRERAEP
0.15983000470099998	HLA-A*31:01;HLA-A*03:01;HLA-A*11:01;HLA-A*68:01	1883;822	SLAFYHRAK
0.08646191018699999	HLA-B*40:06;HLA-B*40:01;HLA-B*44:03;HLA-B*39:01;HLA-B*38:01;HLA-B*37:01	594;1478;536;938;1887;543	EEDDVGFPV
0.01572212190700001		808;517	PMSQHGMDS
0.021644689725999994		66;1909	KWSKNSKAG
0.05002262514199998	HLA-B*27:05	1049	ARIRQTDPA
0.11838318029899997	HLA-A*31:01;HLA-A*03:01;HLA-A*11:01;HLA-A*68:01	1881	RVSEWANVR
0.037458551724		979	KVGWSAIRE
0.061723678206	HLA-B*35:01;HLA-B*07:02	41	EPAAARERM
0.015146088101999999		1215	VREQMQKTE
0.028317617538		1466;1893;47	LEPEEVEEA
0.047389511781	HLA-A*02:05	163	LVPLEEEQV
0.06395190551499999	HLA-A*31:01;HLA-B*27:05	169	RKAEWSTVR
0.06800847306699999	HLA-A*31:01;HLA-A*11:01;HLA-A*68:01	442;547	GVPGWNTIR
0.007939600834		226	SNTVQNNSD
0.023511136197000005		755	TSSNIASAD
0.09556082407299997	HLA-B*15:01;HLA-B*07:02	1892	KMRQAEPAA
0.14727391377899995	HLA-A*02:05;HLA-A*02:01;HLA-B*35:01;HLA-B*15:01	1662	LVWQFDSML
0.12401863776199998	HLA-A*24:02;HLA-A*31:01	1613	KWSAVRERI
0.030719907013000005		294	RMEKTEPAE
0.09108922205699999	HLA-A*31:01;HLA-A*03:01;HLA-A*11:01;HLA-A*68:01	631	SIVGWPQIR
0.050665408652		107	EKETLVWRF
0.026391070091000002		489	SIGWTEVRE
0.022664893174		1187	IRHTEPAAE
0.043410235042	HLA-B*08:01;HLA-B*27:05	885	ERLRRGVGA
0.037306327526		1734;935;1384;1674;717;527;568;978;1652;1912;634	DLWMYHTQG
0.024688495310999998		791	RMKRTEPAD
0.012610396037		1597	SKHSLGDWP
0.06698502249600001	HLA-A*31:01;HLA-A*68:01	1152	DFSFFLKEK
0.053805306701000005	HLA-B*40:06;HLA-B*40:01;HLA-B*44:03;HLA-B*15:01	1235	LERRXAITX
0.022950737924999996		1654	FDSSLARQH
0.032391290223999995	HLA-B*27:05	1553	RRAQPAADG
0.044994693739999994	HLA-B*44:03	1511	DEHGEVLEW
0.04645715140199999		808;634	NYKAALDLS
0.0037932154789999998		457;1117	PGVGAASRD
0.017765263533		1843	DGLVHSKKR
0.06049335875300001	HLA-A*68:01	1058	EHKEILMWK
0.07100853189300001	HLA-A*02:05;HLA-A*68:01	1083	YVARELHPE
0.024007742183		1033	AITSSTANN
0.08053679822099999	HLA-A*31:01;HLA-A*68:01	568;545;702	IGAGWPAIR
0.025028678459000007		786;1083;1895	DLAWLEAQE
0.066332445627	HLA-A*31:01;HLA-A*03:01;HLA-A*11:01	124;996;1661	GGWQAVREK
0.022350215529999995		1642	DLAWLEAQG
0.06689402686200001	HLA-A*31:01	1694	KSRVVGWAT
0.075495351537	HLA-A*31:01;HLA-A*03:01;HLA-A*11:01	168;814	CLLHPMHLH
0.056998372587999994		449	RAEPRNEPA
0.079986922549	HLA-A*01:01;HLA-B*35:01	393	NADCTWLAA
0.05242262311399999	HLA-A*31:01;HLA-B*27:05	305	RRTEPTARR
0.012539821494999999		135;392;1656;1231;273;277;1751;155;220;413;1183;1570;27;1125;552;1193;1450;440;200;1778;1524;1336;761	LKEMGGLDG
0.011445648328		1742	SNTPANNTD
0.004632300087		1859	PDWNYTPGP
0.014545055411		1621	TEDNEVGFP
0.019432374868999996		788	DDEGEVLVW
0.017405531975000003		266;1406	DKEKEVLKW
0.04968222346199999		542	AFTSSNTAA
0.09276274314999998	HLA-A*31:01;HLA-A*11:01;HLA-A*68:01	1024;44;1455;208;977;1046;89;442;91;698;1662	NTIRERMRR
0.019172339866		775	AEPIAEGVG
0.057329049391999995	HLA-A*31:01	369;1804	RQTDPATDR
0.047703384416	HLA-B*27:05	52;892;238;1374	RRASPAAEG
0.035156931087		227	GKSSKLAGW
0.00721511869		302	DPDQIEKAN
0.075855734328	HLA-B*40:06;HLA-B*40:01;HLA-B*52:01;HLA-B*37:01	145	RDLATYGAI
0.047268587910999985	HLA-B*35:01;HLA-B*07:02	287	TPTXNAACA
0.012847120908000003		8	PEVERERAA
0.023723594590000008		64;1251;260;1686;1126;1070	RERIRRTNP
0.041238932167	HLA-B*27:05	1733;263;167;207;1167;1009;1303;527;669	GKWSKLGGW
0.028193214061		1032;1487	IVGWPAVRG
0.034079861287999995		513;1026;1027;6;8;172;10;1547;12;13;526;15;18;531;532;535;1048;1052;347;38;553;47;560;1589;1591;59;61;62;64;584;524;593;1379;596;1111;607;1632;619;1134;229;625;1650;1142;632;121;1151;1153;226;1164;141;1556;656;147;148;667;1693;1696;1700;1190;168;683;1708;173;1713;1202;184;1721;1220;709;1738;716;1743;720;1144;723;1401;728;1242;222;225;1762;1251;741;749;238;1264;756;247;383;252;765;1253;260;266;782…	IVGWPAVRE
0.017713272063000003		515;1094;447;1611;529;771;139;1560;1113;1569;1507;870;423;104;1458;372;1653;1014;1911;1659;501	IVGWPAVRD
0.071213827136	HLA-A*02:05;HLA-A*02:01	27	GLIYSQRRV
0.043708698324000005		63	ITSSNTTNS
0.022007444087000002		593;658;1912;426;1821;31	EKGGLDGII
0.031722634945999986		538	ANERENACL
0.018513125693000006		1495	ASLHGIEDP
0.034013711575		880;1539;70;646;840;1898;1356;205;1520;1096;946;1464;998;1565	MRRTEPTAE
0.024324037382	HLA-A*68:01	623	PAVQERMRR
0.009525073381999998		1784;1061;1766;255	DKVEEATVG
0.019654862468999997		726	VDLSFFXKE
0.022223521569999995		532	SNTAGNNAT
0.1821479077409999	HLA-B*08:01;HLA-A*02:05;HLA-A*02:01;HLA-B*15:01	1250	LLWKFDSHL
0.03826983716	HLA-A*68:01	776	WPNVLERMR
0.046791226201	HLA-B*15:01	1053	MQRAEPTAE
0.020792180147		1229	ASLHGIEDE
0.028570204247000002		35	KWSKMAGWS
0.030587901527000003		662	KWSKFSRWP
0.141237615031	HLA-B*58:01;HLA-B*44:03;HLA-C*07:02;HLA-B*27:05;HLA-B*27:02;HLA-B*38:01;HLA-C*06:02	3	TRFPLTFEW
0.023628983598999995		1635	LHPQYYKTN
0.017021676343999998		843	QRQDILDLD
0.022037313956		562	RHGAVTSRN
0.045646749677000005		722	KWSKMAGWA
0.036164674966999995		298	DGSLARRHL
0.06437265293700001	HLA-B*58:01	868	WSKIRETGW
0.030480750463000004		32;675;457;447;1005;303;905;753;373;1847;1848;1019;1660;95	EEREVLKWK
0.107242649018	HLA-B*58:01;HLA-B*35:01;HLA-B*15:01	814	XARELHPEF
0.050054501361	HLA-B*35:01	666	LAARGAITS
0.026539374921999995	HLA-B*27:05	1151	ARRHVAREQ
0.047418510300999986		897	TREDACLLH
0.052468136118999996	HLA-A*31:01;HLA-A*68:01	1143	DFGFFLKEK
0.019285544163999996		733	HHVARQQHP
0.03405478718500001		1516;254;303	IVGWANVRE
0.029465482358999998		429	EEREVLKWA
0.14440211694599994	HLA-B*08:01;HLA-A*02:05;HLA-A*02:01	418	SLLAFHHKA
0.015686134261		129;1861;1350;716;1229;1170;1242;1647;1434;1632;994;1639;1007;1328;1650;243;694;1084;510	EEREVLKWE
0.17058466743899997	HLA-A*02:05;HLA-C*07:02;HLA-B*39:01;HLA-B*35:01;HLA-B*15:01;HLA-B*27:05;HLA-B*38:01;HLA-C*06:02	1344;641;1410;1605;1222;1607;904;236;1484;1041;1171;788;1238;919;857;96;1124;804;764;358;1660;1322;1516;1008;1457;243;1257;636;383	FKAAFDLSF
0.043213493963		1759	XFXSKLAFQ
0.11170332439499997	HLA-C*07:02;HLA-B*27:05;HLA-C*06:02	1152;771;264;1548;909;16;147;1179;1052;1056;291;433;817;313;827;1852;580;1100;1229;343;730;95;992;1506;1073;616;1645;622;1008;753;1171;372;1585;1143	ARRHVAREL
0.109142268858	HLA-C*07:02;HLA-B*27:05;HLA-C*06:02	1505;1339;1525	ARRHVAREM
0.012449335444		740	SNTPGTNAD
0.016677211919999997		1473;1410;1605;968;1545;332;15;1297;1239;1443;1508;421;1257;619;1772;1400	EEREVLKWQ
0.044897485185999994	HLA-B*44:03	1665;802;775;1385;938;1645;1424;529;383;1079;379;1098;1311	EEREVLKWV
0.09706423953000001	HLA-C*07:02;HLA-B*27:05;HLA-C*06:02	892	ARRHVAREI
0.062201478415999996		1120;757	FKAAFDLSH
0.18447388038099993	HLA-B*08:01;HLA-B*51:01;HLA-B*39:01;HLA-B*51:02;HLA-B*35:01;HLA-B*07:02;HLA-B*38:01	325	FPLSLQVPL
0.04211112286899999		562;427;373	NADCAWLET
0.06761393991700002	HLA-B*27:02;HLA-B*38:01	432;517;284;217;447;1308;245	ERQDILDLW
0.018754424100000004		132;54	HGMEDDHRE
0.013701541888999998		1176	GRGWDTVRE
0.0058977866260000004		1664;1221;1802;1740;1742;1296;977;26;1373;1120;1122;1702;614;871;1578;1277	PLSQHGMDD
0.019600215462		1228	VREKIRQTE
0.06948296696599998	HLA-A*31:01;HLA-A*68:01	57;1794	LGWPAVRER
0.042257079185999996		1601;75;1348;1480;203;1036;1876;1366;1627;1827;676;1321;890;1020;958;1727	IWKFDSRLA
0.10579548621300001	HLA-A*31:01;HLA-A*03:01;HLA-A*11:01;HLA-A*68:01	1703	SVPGWSVIR
0.06249483228100001	HLA-A*02:05;HLA-B*07:02	1320	GAAKGVGAA
0.06147986023799999	HLA-A*31:01;HLA-A*68:01	488	EGMIYSQAR
0.090914159356	HLA-A*31:01;HLA-A*11:01;HLA-A*68:01	1023	VGWPKVLER
0.032573080677		1759	SAENQAKPA
0.170847974636	HLA-B*40:06;HLA-B*40:01;HLA-B*08:01;HLA-A*02:05;HLA-C*07:02;HLA-B*39:01;HLA-B*52:01;HLA-B*27:05;HLA-B*27:02;HLA-B*38:01;HLA-C*06:02;HLA-B*37:01	481	SKFGRGWSI
0.029728463990999997		616;1475;1286	WPEIRERLR
0.13009666641299997	HLA-B*58:01;HLA-A*02:05;HLA-A*24:02;HLA-B*52:01	1896;359	CSPVGWPSI
0.0695758307	HLA-B*58:01;HLA-B*35:01	282	AATNKDVAW
0.03196658728399999	HLA-B*27:05	1306	IRRIPPTAE
0.024724703460999996		1402	AAERAGAAE
0.05027492301800001	HLA-B*07:02	1346	AAERAGAAA
0.019470573689999996		1304;913	GFPVRPQLP
0.026938046567000006		1063	AETAADGVG
0.031527724130999996	HLA-B*27:05	877	IRRTPPATE
0.05479925611099999	HLA-A*68:01	499	WAAIREKMK
0.010118804382000003		1835	NNTSATNAD
0.16727549599000002	HLA-C*07:02;HLA-B*39:01;HLA-B*27:05;HLA-B*27:02;HLA-B*38:01;HLA-C*06:02	1153;1398	LRWQFDSLL
0.034428832253999994		1109	IRRTPATES
0.033895860092999996		1264;1717	ETERAADGV
0.075143719891	HLA-A*24:02	1725	GWPEIRDRI
0.015453171061		835	ASQQGIGDP
0.022642694718999996		356	QRRQDILDT
0.19314482941299996	HLA-B*40:06;HLA-B*40:01;HLA-A*02:05;HLA-A*02:01;HLA-B*39:01;HLA-B*15:01;HLA-B*52:01;HLA-B*27:05;HLA-B*38:01;HLA-B*37:01	770;773;1031;1288;919;397;146;787;1559;926;1695;636;892;1837;54;568;57;963;197;199;718;1421;342;473;1882;1246;737;1251;1124;1846;1916;1006;252;1149	LQWKFDSLL
0.007878980778999999		1226	AEPEEEENS
0.087286504546	HLA-C*07:02;HLA-B*27:05;HLA-C*06:02	1024;258;1543;521;781;813;1554;1046;1881;539;1564;1565;798;287;1825;1571;1575;808;1799;44;301;1329;1587;1844;1589;1078;1594;316;1347;1763;86;1113;1370;826;1630;864;98;612;357;102;871;104;874;363;274;370;629;1143;1145;123;637;1406;127;386;643;407;653;1022;912;985;1427;1172;1429;663;920;1695;930;1447;680;425;1709;946;179;1205;1462;1207;188;1213;192;196;453;970;1483;1740;1230;1742;982;1497;1251;740;…	QRRQDILDL
0.10296000105200002	HLA-B*08:01;HLA-A*02:05;HLA-B*39:01;HLA-B*37:01	1777	ENVCLLHPL
0.047187389766999994		1032	AVRGRLRQT
0.047838788011	HLA-B*27:05	456	IREXLRRTX
0.032638341981000005	HLA-B*27:05	802	HRHVAREKH
0.06734526298799999	HLA-A*31:01;HLA-B*27:05	1334	RRNGWEIIR
0.05251540686899999	HLA-A*02:05	743	NTAATNRDV
0.012148450430999996		778	PDYYKDCQR
0.10391430498999997	HLA-C*07:02;HLA-B*39:01;HLA-B*27:05;HLA-C*06:02	484	RRAPATDEV
0.026280895531999995		888;4	HIAQEKHPE
0.05184025895799999		1759	PGPXIRFPL
0.12070619952099998	HLA-C*07:02;HLA-B*39:01;HLA-B*35:01;HLA-B*15:01;HLA-B*27:05;HLA-B*38:01	584	YKGAIDLSF
0.044612389684000005	HLA-B*07:02	925	APAVEGVGA
0.21793642270799998	HLA-B*40:06;HLA-B*08:01;HLA-A*02:05;HLA-A*02:01;HLA-B*39:01;HLA-B*15:01;HLA-B*07:02;HLA-A*31:01;HLA-B*27:05;HLA-A*03:01	1445	RMMRTAPAA
0.12121068583399999	HLA-A*31:01;HLA-B*27:05;HLA-A*03:01;HLA-A*11:01;HLA-A*68:01	1265	RSWPLREMR
0.045023592444	HLA-B*44:03	792	AEWPEVRER
0.035252360675		103;554;1191;1839;465;978;439;987;542	YKGAIDLSH
0.05175810133699997	HLA-B*27:05	792	RRHIAHELH
0.045586136325		1361	QDLDTRGAF
0.005356489627		1014	PVHPEQVDN
0.028692695828999998		1473	ANCAWLQAQ
0.06638671788199998	HLA-A*02:05	117;1719	RAEAAADGV
0.062427735557000014	HLA-A*31:01;HLA-A*03:01	920	RMRRTPPTE
0.06554542409300002	HLA-A*02:05;HLA-B*15:01	482	LLHPTSMHG
0.03905841368499999	HLA-B*35:01	1460	HPEYYNNSH
0.062086102318	HLA-A*02:05	45;303	GQEILDLWV
0.04343487391799998		1812	QDLDTRGAL
0.016914969341		997;1765;165	EHGALTSSN
0.09149394047699999	HLA-B*58:01;HLA-A*02:05	1003	NTAANNPNI
0.012843950568999998		18;1741	VDPRDVEEA
0.071934864838	HLA-A*31:01;HLA-B*27:05;HLA-A*11:01	1591	RELRPEFYK
0.015967329244000003		1777	NRPTAEGVG
0.05299830596500001	HLA-A*31:01	412	KWSKSPAVR
0.06570338536400001	HLA-A*02:05	384;385;1699;1797;811;1902;1039;1136;1334;1015;1648;1403;28;507	TTAGENNCL
0.024331421595999998		1100	PPTNADCAW
0.028434068437000002		477	SSNTRNADC
0.013541444177000001		418	SKRNMSGWP
0.16214632186799996	HLA-B*58:01;HLA-A*02:05;HLA-C*07:02;HLA-B*39:01;HLA-B*51:02;HLA-B*35:01;HLA-B*15:01;HLA-B*07:02;HLA-C*06:02;HLA-A*68:01	633	MTYKAASDL
0.071445647847	HLA-A*11:01;HLA-A*68:01	512;577;1314;1347;1700;1196;559;1859;631	VPLRPITYK
0.02909594693	HLA-B*35:01	593	DPLRTEPAA
0.06625228233600002	HLA-A*02:05	499	HGMDTEGEV
0.006946164580000001		1784	SKPRVPGWD
0.055399464748000005		921	FGWCFKLLP
0.025422860295000002		211	SKPRVPGWA
0.042402207661		450;931;551;136;873;1707;364;1261;271;1329;1059;629;24;885	QWKFDSHLA
0.009618215126999998		31	SKPRVPGWN
0.045831633707		828	QKRTEILDL
0.013160323925999999		1747	SQKRQDTLD
0.11473229217	HLA-A*02:05	32	SSKGGWPTV
0.014013863452		232;1752;620;847	SKPRVPGWS
0.007787977115		423	PRKTESAAE
0.07683354650899998	HLA-B*40:01;HLA-B*35:01	1141	MDSNGEVLM
0.07826075921599998	HLA-A*02:05;HLA-B*35:01	1601	TAAGDAACV
0.012110101309999996		1121	PVGWPRVRE
0.07765703186199999	HLA-B*58:01;HLA-B*35:01	868;1119;170;539;733;1789	AATNSDCAW
0.075004282196	HLA-A*31:01;HLA-A*68:01	1261	VGWPGVRAR
0.008452656518		121	DPSEVEKAN
0.049651616829		1588	RFPQFYKDC
0.056692469291	HLA-A*02:05	1154;1546;111;272;1041;1426;917;217;408;795;1822;31;1824;1185;1444;1445;809;42;684;1837;688;1203;823;371;446;320;65;709;71;1865;972;78;1617;210;83;1492;846;471;857;1370;1116;1505;868;613;230;1001;621;1263;1011;1342;1747;1783;1915	AAEPAAEGV
0.030829130915000006		1353	LTSNTATNN
0.033959440736999996		1752;323	FKGAVDLSH
0.06327314630200001	HLA-B*08:01	1595;173;358	SGLARRHIA
0.07503263986599999	HLA-A*02:01	1588	RMQQAEPKA
0.06000598960699998	HLA-B*58:01	977;1347	WSKRSENGW
0.10906674682800001	HLA-C*07:02;HLA-B*39:01;HLA-B*35:01;HLA-B*15:01;HLA-B*38:01	376;892;54;726;1391	FKGAVDLSF
0.06455960884499999	HLA-B*58:01	1043	LSKKSGNKW
0.028563719648	HLA-B*07:02	1144;1504;522;247	GPASRDLAN
0.05578841964	HLA-B*07:02	843;1171	GPASRDLAK
0.059232226042999984	HLA-A*31:01	1644	KFDSELARR
0.05710360704800001		1035	RWSKRSVPG
0.12275833974199998	HLA-B*58:01;HLA-B*15:01;HLA-B*07:02	1768	KSKIGWSTI
0.034503541065	HLA-B*07:02	1396	GPASRDLAE
0.017690332991999996		107	RIDDPEKET
0.024347715730000004		1536	EQIEEASAN
0.0054399699150000005		1023	EIEEANKED
0.048281849311000005	HLA-A*02:05	1513	TMKGAVDLS
0.16448985033799998	HLA-B*08:01;HLA-B*58:01;HLA-A*02:05;HLA-A*02:01;HLA-B*35:01;HLA-B*15:01;HLA-B*07:02	771;516;1095;460;1100;339;788;311;1811;477	LVWRFDSSL
0.050668139787	HLA-A*02:05	1750	PAAPGVGAV
0.017881191428		399;407	AEPAADRVG
0.01831821453		936	TRPAAEGAG
0.041573226718000005		568	KWSKRIGAG
0.014790485719000001		157	LIYSKERRD
0.023584803471000004		1361	TRGAFTINN
0.05536657628399998	HLA-B*08:01;HLA-B*39:01	1661	EKMKRIDPA
0.034316883981999995		171	FGWCLKRVP
0.032376621788		1117	PAAPGVGAA
0.117758619419	HLA-C*07:02;HLA-A*24:02;HLA-A*31:01	459;533	GWFAVRERM
0.029159653432000002	HLA-A*68:01	395	DVAWLQAQE
0.085165542796	HLA-B*40:06;HLA-B*44:03;HLA-A*31:01;HLA-B*27:05	258	REWAHVRER
0.018664525205000004		843	LDLDLWVYN
0.07546665887300001	HLA-A*24:02	1345	IWSQKGQDI
0.022167698641000003		865	FDSRLASHH
0.06171636147400001	HLA-B*44:03;HLA-A*31:01;HLA-B*27:05	853	KEWSAVRER
0.080730604764	HLA-A*31:01;HLA-A*11:01;HLA-A*68:01	1041;418;77;878	SGWPAIRER
0.018454789825999997		530	VEPAANANE
0.171325285641	HLA-B*08:01;HLA-A*31:01;HLA-A*03:01;HLA-A*11:01;HLA-A*68:01	1410	SLARRHLAK
0.08431804692399998	HLA-B*08:01;HLA-B*39:01;HLA-B*27:05	1903	NRMEQTNPA
0.054827937595	HLA-A*68:01	1027;519;1034;1035;1548;16;530;771;20;1681;1567;1056;40;1066;1073;1590;1289;1593;571;1085;1601;343;580;1008;1100;591;1618;1623;608;1633;1634;614;615;616;1645;622;118;1143;634;637;639;1152;643;644;657;147;1173;708;1179;1698;677;678;680;1195;1710;1200;696;702;1217;1732;1225;716;1229;209;214;1752;729;218;219;122;224;228;1254;232;753;1785;764;1278;256;258;1795;260;261;1800;1801;1803;269;1295;1811;181…	HVARELHPE
0.02632698754500001		352;95;387;1574;646;1418;1740;739;439;851;763;1052;126;959	HVARELHPD
0.052938575924999995		241;1221;604;1834;156;271	DSHLAYRHM
0.0040833328220000005		599	LCQHGMDDD
0.010856857352		8	SNTAHNNSD
0.04045176918700001		218	HGALTTSST
0.015212902717999998		1217	SKSRVVGWP
0.009110323920000002		1521	EKHPEYYQN
0.010011501178		1375	PIDPKEVEE
0.07980546445899998	HLA-A*31:01	729	KGWPKIRAR
0.036833330893000005		395	VAWLQAQEE
0.037277943784		1694	SKSRVVGWA
0.068148029032	HLA-B*58:01	735	MGSKLSKCW
0.022039675573999995		307;420;381;1061	MGSKLSKCS
0.05589970297699999	HLA-B*07:02	1384	RIKKTEPAA
0.06665693915800001	HLA-A*31:01	492	AYHHIARER
0.022290639981	HLA-B*58:01	740;309	PGTNADCAW
0.007744542091		1467	HGQEDEERE
0.013305745915		1369	GKWSKTKRE
0.036050209364999995	HLA-B*27:05	15	ERIRQTEPR
0.018815258632000002		1517	ARERMQRTQ
0.03559203136		479	GAGAGSQDV
0.025379271513	HLA-B*27:05	1563	LRRAGTGRE
0.031231849901		562	NKWSKSWPN
0.08437225425299999	HLA-A*24:02	1366	GWAIIRERI
0.055139899636999994	HLA-B*07:02	1128	RARTTEEPA
0.04681540547299999		311	ARTEPAVEA
0.06415492324099999	HLA-B*27:05	751;863	SRLAFDHKA
0.032281783339999995		1082	MRRAEPTAN
0.093586386841	HLA-B*40:06;HLA-B*08:01;HLA-B*39:01;HLA-B*27:05	1537;902;647;264;265;45;1686;1559;1688;1563;29;159;928;1829;426;1095;300;557;1198;1097;952;449;194;1863;1481;74;1612;1101;1592;84;143;1244;95;911;230;231;872;1257;1515;1005;367;498;1779;1143;1236;766;1645	NKWSKSWPA
0.07434543873099998	HLA-C*07:02	1539;612;556;1135;915;85;666;1167;1274;1727	FHHIARELH
0.04583863774299998	HLA-B*08:01	145	MRRTRTTEP
0.17274577367	HLA-B*58:01;HLA-A*02:05;HLA-A*02:01;HLA-A*24:02;HLA-B*15:01;HLA-B*07:02;HLA-A*31:01;HLA-B*52:01	586	KSIVGWPAI
0.075963350744	HLA-A*31:01	1360;898	AGWTRVRER
0.057669156947		288	SKLAYHHMA
0.02307897938900001		598	TWLEAQQQE
0.070977635999	HLA-A*31:01;HLA-B*27:05;HLA-A*68:01	658	NKWSKSWPR
0.019735841249		188;1070	TSNTARNNP
0.057979922847	HLA-A*02:05	831	ETEPAAVGV
0.09578951065799998	HLA-A*02:05;HLA-B*35:01;HLA-B*07:02	1281	TAAEGVGPA
0.024006638944000003		120	EPTAEGVGA
0.003608554034		474;1519	PKAVEESTE
0.04106497236999999	HLA-B*07:02	1786	EPRRAEPAA
0.014351106563000001		1607	TSNTARNND
0.08520908089700001	HLA-A*02:05;HLA-A*02:01	76;935	GMDDPDGEV
0.048923523393		922;1262	TSNTARNNA
0.09679484107999997	HLA-B*35:01;HLA-B*15:01	930;871	YQAAVDLSH
0.09857719448999999	HLA-A*31:01;HLA-A*03:01;HLA-A*11:01;HLA-A*68:01	422	ELSFFLKEK
0.014945493520999999		259	GMEDEDRET
0.05816296993300001		870	RWEFDSHLA
0.08335575669199999	HLA-B*15:01;HLA-A*31:01;HLA-A*03:01;HLA-A*11:01	1283;516;1163;653;782;499;1428;406;665;281;798;1698;35;582;551;1833;43;1580;558;947;820;1717;566;571;574;1579;1222;717;978;419;1623;1755;990;1701;865;484;1000;363;1260;1520;115;380	SLLHPISLH
0.035348743614		1339;1471	PANADCAWL
0.036473744037		1261	GACAWLQAQ
0.15535132597499998	HLA-A*01:01;HLA-B*58:01;HLA-B*35:01;HLA-B*15:01;HLA-A*11:01;HLA-A*68:01	1027;1230	YTSGPGIRY
0.03809217982600001		1217	KWSKSRVVG
0.040811650013		1089;986;1887	RYGALTSNN
0.010624997626999998		978	PETAQPGAA
0.003002211817000001		48	TNEEENEKD
0.05202757441799998	HLA-B*08:01	1651	FLRKKGGLE
0.038756857244000006		1056	RSEGVGAVS
0.006551843657		1369	PASQHGIED
0.059191020334000005	HLA-B*58:01	377	WSKLSERKW
0.05012838816799999	HLA-A*31:01	586	AERGGAVSR
0.006271680683		826;1594;1022	PVSMHGMDD
0.08763070035500002	HLA-B*58:01;HLA-B*15:01	692	WSKPSLGGW
0.09487202892500003	HLA-B*39:01;HLA-B*27:05;HLA-B*38:01	1665;130;747;775;1038;656;529;1311;162;803;809;938;1325;1840;1079;1098;1598;191;1344;1478;1738;973;1747;1748;854;121;347;990;1424;1252;1385;1259;1516;1645;509;368;1780;1525;1620;379;1277;383	LKWVFDSSL
0.049729943273		576;590	AAHGAITSS
0.016319542032999998		849;36	PAARPEPAA
0.04186667005200002	HLA-B*35:01;HLA-B*07:02	512	QPEPVTEAA
0.017817842382999997		1670	SKDLERRGA
0.097561399422	HLA-B*40:06;HLA-B*39:01;HLA-B*52:01;HLA-B*27:05	710	SKLRAWPTV
0.08129652772699998	HLA-B*39:01	1362	ENNCLLHSM
0.016969979205		291;1155	WLESQEDEE
0.02119749083300001		102	VEKANEGER
0.014763418690999997		288;377;1491;456;612	VEKANEGET
0.05219016738600001		537;1035;838;1494;1663	PLRPMTWKA
0.056270189097000003	HLA-A*02:05	462	ATEPATEPA
0.12959570101299997	HLA-A*31:01;HLA-A*03:01;HLA-A*11:01;HLA-A*68:01	546	AVDIGFFLK
0.061761420762	HLA-A*31:01;HLA-A*68:01	31	NAIRERIRR
0.094672417772	HLA-A*31:01;HLA-A*68:01	879	WSKTWPAVR
0.05517374401600001		503	QKRKDILNL
0.011622638695		831	VEKANEGEE
0.007531046115999998		769;996;261;1150;1377	VEKANEGED
0.18364152634	HLA-B*58:01;HLA-A*02:05;HLA-C*07:02;HLA-B*39:01;HLA-B*35:01;HLA-B*15:01;HLA-B*27:05;HLA-B*27:02;HLA-B*38:01;HLA-C*06:02	512;1537;939;1032;1545;12;1037;15;1552;1045;22;23;536;1052;32;1577;45;562;51;53;1591;59;1090;72;524;1098;1463;525;80;92;378;1636;625;121;1148;1149;1151;645;1159;1161;1675;1679;656;146;1173;1686;157;675;1700;966;1708;1197;686;178;287;704;544;709;199;1227;1228;1747;212;1237;365;1240;1754;1245;735;1252;1253;750;753;1780;1236;1786;252;1790;259;262;1901;776;300;270;275;1748;1306;283;1820;1309;799;1328…	YKAAFDLSF
0.040201537348	HLA-B*08:01	1014	DRMRRTRTE
0.063314753352	HLA-B*15:01	834;1059;1033;597;1347;500;213;1731;1833;216;85	YKAAFDLSH
0.022480897721		1612;14	VEKANEGEK
0.008368067457		993;834;35;1281;1258;971;428;1581;1107;851;534;282;859;443;1694	PASRDLEKH
0.18059577173500002	HLA-B*40:01;HLA-A*02:05;HLA-C*07:02;HLA-B*39:01;HLA-B*35:01;HLA-B*15:01;HLA-B*27:05;HLA-B*38:01;HLA-C*06:02	1273;1019	YKAAFDLSL
0.05609364732700001	HLA-A*02:05	1250	LVPVEREQV
0.009568436147		519;1544;521;1034;11;614;527;1040;532;772;1050;545;35;1060;37;40;1372;1066;556;561;564;606;1289;569;1082;572;1546;63;576;65;68;1608;1610;587;98;78;1615;592;1617;83;86;1209;601;90;603;1628;94;1633;1122;1123;613;1638;107;621;622;111;115;116;117;1145;124;125;1662;639;128;1154;133;134;891;1167;823;659;1685;352;663;1176;665;197;672;1185;674;163;679;170;174;1711;1203;1205;1208;697;1210;702;1731;1732;12…	VEKANEGEN
0.08842684026099998	HLA-B*15:01	1004	FQGAWNLSH
0.04300464383500001		435	TAASNNDCA
0.022085988564000004		247	QGFFPDWRN
0.07602071769000002	HLA-B*08:01	986	RLRYRVVGG
0.02732860591999999		1520	ERGRRPEPA
0.01983178638		1299	HPLNTHGMD
0.03571946194800001		1174	ESGWSAVRA
0.11529283736399998	HLA-B*35:01;HLA-B*15:01	1343	DLWSYTQGF
0.013466887081999999		1099;1645;383	EANTGEDNC
0.015737752682999998		258	PEFYKNWDC
0.098828160991	HLA-C*07:02;HLA-B*27:05;HLA-B*27:02;HLA-C*06:02	1775	HRKVLKWKF
0.023241446090999995		488	SAMSQHGMD
0.044174923952		976;609;1108	SAMSQHGME
0.03604106524799999	HLA-B*40:06;HLA-B*40:01	1803	AEPATDPAA
0.034034145567		2	ARPPAADRA
0.112224982085	HLA-B*58:01;HLA-A*02:05	327;1399	STGENNCLL
0.08293515365200001	HLA-B*27:05	672	KRSLPGWPA
0.040274112855999994		741	VYNTRGIFP
0.037059876761999996	HLA-A*68:01	665;1087	DILDMWIYH
0.012490711113000003		1538;1539;1541;518;521;1367;526;88;1554;21;345;1561;1565;1568;1570;1573;1063;1064;556;1069;46;49;1077;566;1033;56;1593;571;573;68;69;1610;610;592;81;1503;600;1113;90;1628;1629;606;1125;98;100;1637;615;104;871;1640;1139;1652;629;1656;1657;125;639;640;643;133;135;1162;653;654;155;1180;158;1183;163;676;1702;1193;170;1707;1557;370;1710;177;179;695;1208;1141;978;1217;710;200;1739;1740;1230;1231;210;17…	VSRDLEKHG
0.036507600973		701	ALTTSDTAH
0.026355600283000002		770;1916;1695	SKNWAVIRE
0.07040744394300001		1341	SSNNPTNNA
0.07569404988600001	HLA-B*58:01;HLA-B*35:01	1916	NATNSDVAW
0.0210482306		245	GGKWSKREA
0.016127136477		736;1656;370;1126;55	SKSKLGGWS
0.01158510117		190;1199	SKSKLGGWP
0.04358142171899999	HLA-B*35:01	1695	NATNSDVAX
0.007721533635999998		1377	SKRGADKWP
0.065411946882		25;348	PGXRYPLTF
0.027750585708		1785	SNTTQNNAA
0.043754341325	HLA-A*31:01;HLA-B*27:05	771	RKTAPTAER
0.22868307361699997	HLA-B*08:01;HLA-B*58:01;HLA-A*02:05;HLA-A*02:01;HLA-B*39:01;HLA-B*35:01;HLA-B*15:01;HLA-A*31:01;HLA-B*52:01	952;201;1607;1671	LMWKFDISL
0.08138485313699997	HLA-B*40:01;HLA-B*44:03;HLA-B*39:01;HLA-B*38:01;HLA-B*37:01	1435	NEGENQVLL
0.026980455645		1471	HCLLHPMSQ
0.059809805263		1755;1021;614	EGQVLVWKF
0.07770036853800001	HLA-B*08:01;HLA-B*07:02	213;566	AVRDRMKTA
0.007767033921999998		1819	PMTFKGAID
0.056717259763999994		544	SKRSAGGWV
0.020766003398		1740	SKRSAGGWS
0.009799039719999996		995;1284;1865;556;878;1010;1783;1860;1050;1372	QEQVEKANE
0.071210814395	HLA-B*40:01;HLA-B*37:01	188;508;1869;1070;1236	IEDTEREVL
0.050680521241999996		1362;242;873;474;845;1134	KFDSHLAHT
0.020332153256		1701	AITNSNTAN
0.07631422966499998	HLA-B*08:01	1678	KVRERIMRT
0.06172382324099999	HLA-B*08:01;HLA-B*07:02	1764	EPRAEPAAV
0.05513820669000001	HLA-B*35:01;HLA-B*07:02	1256	NPAAVEPAA
0.087662391981	HLA-A*31:01	960;931;260;902;234;1359;1168;756;310;1092;956	KFDSHLAHR
0.10599983282200001	HLA-B*40:06;HLA-B*44:03;HLA-A*31:01;HLA-B*27:05;HLA-A*03:01;HLA-A*11:01;HLA-A*68:01	1536;1155;391;1679;115;145;19;1432;196;1181;672;1189;1194;558;815;1072;1586;1715;1465;314;443;573;995;288;1220;839;456;375;1230;979;468;1879;1496;601;1626;1630;1631;225;1763;1899;237;1469;1427;1141;887;1528;980;1339;1791	REMHPEYYK
0.023321679212999998		499	AAIREKMKT
0.04618804112	HLA-B*40:06;HLA-B*44:03	935	REMHPEYYE
0.022308768456	HLA-B*40:06	832	VEELVGEDA
0.023540266048		724	PLLHPGSLH
0.022902211947		73;1166;271;1624;409;1743;947;287;96;1634;1315;1322;1454;51;1400;1339;1471	AQPAAEGVG
0.036325290147000006	HLA-B*40:06	644	LEKFDSRLA
0.05143693618699999		1417;439;652;914;276;631;221;862;800;1633;739;360;176;1715;1397;183;1208;1210	AITNSNTAA
0.04161016866100001	HLA-B*40:06	1853	MEKEEVEEA
0.029678312473	HLA-B*08:01	1245	RERIRRTSP
0.045804058247	HLA-B*08:01;HLA-B*07:02	1040;346;924;37;527	EPRAEPAAA
0.020494541287		219	SKHSNEGWA
0.013800517173000001		993;1602;1160;1833;48;1146;699;1534	EPRAEPAAD
0.022277803662000002		930;915;1606;359;154;503	EPRAEPAAE
0.08280965086200001		1860;197	XGPGVRYPL
0.09811923724100001	HLA-B*08:01;HLA-C*07:02	408	FFLKGKGGL
0.046310905745000006	HLA-B*44:03	17;1683	REMHPEYYQ
0.10383303959300003	HLA-A*31:01;HLA-A*03:01;HLA-A*11:01	1689;1306;1166;479	KFDSHLAHK
0.054495800303	HLA-A*03:01	421	CLLHPMGQH
0.038976620097		601	KWSKSNLAG
0.06241134479100001	HLA-B*40:06;HLA-B*08:01	1138	SKRITGWPA
0.152771719055	HLA-B*08:01;HLA-B*58:01;HLA-C*07:02;HLA-B*35:01;HLA-B*15:01;HLA-B*07:02;HLA-A*31:01;HLA-A*03:01;HLA-C*06:02	434	RARERYPEY
0.020838495875999993		883	LHPDFYKDT
0.023645576143		537;106	KGSKIRGWS
0.11132764524999997	HLA-C*07:02;HLA-B*39:01;HLA-B*27:05;HLA-B*27:02;HLA-B*38:01;HLA-C*06:02	801;132	HREVLKWEF
0.027297926780000006	HLA-B*27:05	755;1275	RRTAPAADG
0.11673655518699999	HLA-B*08:01;HLA-C*07:02;HLA-B*39:01;HLA-B*27:05;HLA-C*06:02	1474;19;981;601;1050;1755;1500;1698;483;1895;1000;860;1195;628;1332;887;1652;316	SRLAFRHVA
0.09836854761199997	HLA-B*08:01;HLA-A*02:05	1774	SQLGRRHMA
0.103082735794	HLA-A*31:01;HLA-A*11:01;HLA-A*68:01	1835	KGSFAGWPR
0.04440898861399999		1730	RTESTEPAA
0.018907518925999997		1734	WDTIRKRMK
0.024203390863000003		629	QGYTPGPGT
0.067438936763		306;786;839	QGYTPGPGV
0.007855161024		1567	IEEANKDEN
0.042940698062999993		456	WEAIREXLR
0.051492686252999985	HLA-B*27:05	1701	GKWSKTRTA
0.129936755562	HLA-B*58:01;HLA-A*02:05;HLA-A*02:01;HLA-A*31:01	165	KSXLGGWPA
0.084155534291	HLA-A*31:01;HLA-A*11:01	1811;1798;671	RGWSAVRER
0.019674340824000002	HLA-B*35:01	648;521;561	VPVEQEEVE
0.072626627803	HLA-B*52:01	1373	QGYTPGPGI
0.060945795558999996		1224;1449;862;1406	EWPKVRERM
0.058411056127	HLA-B*44:03	522	PEVRYPLTF
0.029633255773999997		1588	SNINNAACT
0.045085540229		1067	ATEGEGNCL
0.019100886775		88	EGVGTAAVG
0.028874849784		1189	EKYGAISSS
0.031962229547999994		115	SLHGVEDPE
0.02560567778		26	LGTHGAITS
0.023164080813000008		1504;580;198;522;1678;247;1144;1754;895;1322;95	NTAQNNADC
0.049569241736		1544;850	SNINNAACA
0.038260328165	HLA-B*44:03	856;1457;931;342;926	DEHREVLQW
0.03321961217899999		1104	IFGWPAVRE
0.03700212872999999	HLA-B*39:01	1709	QRAEPEPAA
0.062566348035	HLA-A*31:01;HLA-B*27:05	416	KRSREGWPK
0.040854341430999995	HLA-B*40:06	988	GERMGRTEA
0.01942403857100001		1503	IXERMRXAE
0.07539644751999999	HLA-B*39:01;HLA-B*27:05	169	LKWQFDSKL
0.007905825367		1634;1853	LKAQEEGEE
0.023385100849999996	HLA-A*68:01	290;963;827;618;1871;365;1807;1261;1684;1111;347;1858;1130;479	EGLIHSKKR
0.08753237911999999	HLA-B*08:01;HLA-C*07:02;HLA-B*07:02	961;605	RAEPRRERL
0.045034947221999994	HLA-B*08:01	199	YLKEKGGLE
0.020888416251000002		1456	GERMGRTEP
0.13357655664699994	HLA-A*02:05;HLA-A*02:01	1298	RLSRGWEIV
0.016050807707		515;1171;1222;712;1769;76;175;817;1267;1083;1371	GEVLKWQFD
0.049406566872	HLA-A*03:01	263	RMRRTELRE
0.11294225126299999	HLA-A*31:01;HLA-A*03:01;HLA-A*11:01;HLA-A*68:01	1600;1640;1603;254	TLAFHHRAR
0.024256487345		1721;1210;1628	QHGMGDPER
0.030895208230999997		515;775;8;1037;1806;22;535;536;799;560;553;1325;1328;904;52;827;1099;1613;848;1619;1631;1222;867;1639;107;367;885;1911;129;1410;645;391;1672;908;909;658;148;925;1438;421;934;1197;686;694;756;191;1476;966;968;715;716;718;1234;212;1239;1252;1253;1512;233;1259;1516;509;497;243;1012;758;505;1277	LTTSNTAHN
0.035127058286999996		1395	QDLDKRGAI
0.09773342796000001	HLA-B*58:01;HLA-B*35:01	1517	NTNDAACVW
0.06238162013499999	HLA-B*08:01;HLA-B*39:01;HLA-B*27:05	1725	DRIRRTAPA
0.09213313576900001	HLA-B*58:01;HLA-B*35:01	173	ASTNADMAW
0.121116294375	HLA-B*58:01;HLA-A*02:05	1569;527;500;902;1743	TSNAACAWL
0.006753907346999999		285	DCAQLEAQE
0.015100882449999997		1591	ESNEGENKC
0.027587975264000003		692;653	FDSLLAVRH
0.013866592234		72	PAAERVGTE
0.07067394422799998	HLA-B*40:06;HLA-B*40:01;HLA-B*37:01	170	VEEPAAVGV
0.030530160001999995		1152	PAAERVGTA
0.026509879067000003		1292	QHGMGDPEK
0.020561206109999997		1859	SEVEEADEG
0.09474186968800002	HLA-A*24:02	1560;497;1067	TFGWLYKLV
0.027913932507		1777	NTPTNNAAS
0.025075959992000005	HLA-B*44:03	775;1545;15;529;1311;32;802;1297;303;1328;1847;1848;1084;1605;1350;1098;1079;332;1665;95;1632;1639;1385;619;1645;1647;1649;1650;373;1400;379;1660;383;129;1410;905;1424;1170;1434;1861;675;421;938;429;694;447;1473;968;457;716;1229;1443;1239;1242;994;1508;1257;1772;1005;1007;753;243;1019;510	DEEREVLKW
0.04275351747899999		1282	PTDEPAAGV
0.030475288912000003		218	STATNNADC
0.037077060302999995		1130	AGVAEPAAA
0.10859083867000001	HLA-B*08:01;HLA-A*02:05;HLA-B*15:01;HLA-B*07:02	885	RLRRGVGAA
0.031421674998		315;1575;1384;249;1783;1038;1840;983;1623;633;1595	NTPTNNAAC
0.015625070922		322;1875	QVEEATGGE
0.008725663327999999		1297;447	HGVEDEERE
0.04594351555900001	HLA-B*15:01	770;1916	SLHGMDDAH
0.05405721663799999	HLA-A*31:01;HLA-A*68:01	836	DSSLARHHR
0.023612526105999995	HLA-B*27:05	2	RRARPPAAD
0.040121312565999996		752	RNNTAATNA
0.08310722615000002		130	RTNPRTERA
0.029105743287		450	SLHGMDDAE
0.015476397267999998		1531;767	SLHGMDDAD
0.04935369330199999	HLA-B*07:02;HLA-A*31:01	1645	RIRRTRPTE
0.013247859106000001		774;191	LDGLIWSKQ
0.053885097216		1249;493	QNYTTGPGV
0.11834441265400003	HLA-B*40:01;HLA-A*02:05;HLA-A*02:01	713;1836;774	RQTEPAEGV
0.06284393887300001	HLA-A*11:01;HLA-A*68:01	544;1787;1292;1255;1855	DSSLARHHK
0.059379642494		1894	DSSLARHHL
0.033731482026		414	KVEEVTVGE
0.022711648302000002		449;1761;872;942;1686;1559;348;29	SKSWPAIRE
0.013329274729999998		1501	LDERGALTS
0.04973560219599999	HLA-B*27:05	1373	GKWSKRSLA
0.041321004004999995		1680;1804	KLVPVDPTE
0.029396229611000003	HLA-B*27:05	604;665;483;1116;127	GKWSKRSLG
0.05223355678999999		72	KNRQDILDL
0.015246232569		1809	GKWSKRSLD
0.08720853714000001	HLA-B*08:01;HLA-C*07:02;HLA-B*27:05;HLA-C*06:02	1669	GKWSKRSLI
0.020691807042		1279	GKWSKRSLN
0.029862525747999996	HLA-B*27:05	841;1180	GKWSKRSLS
0.020685390178999997		672;815	GKWSKRSLP
0.00882168016		1024;1536;3;964;842;1039;1618;1046;730;1436;1437;1886;31;161;547;740;698;1387;1455;1009;1329;1590;1399;1600;442	PMNLHGMDD
0.078006985977	HLA-B*27:05	953;1618	GKWSKRSLV
0.08384358028599999	HLA-B*08:01;HLA-B*07:02	1893	NVRERMRTA
0.036337458	HLA-A*31:01;HLA-A*68:01	1792;982;1799;1554;1427;1172;1113;663;920;798;1695;1825;1061;1447;682;1205;1207;1466;316;1589;192;1602;86;1112;1497;1370;734;1759;740;1765;102;104;1642;364;237;110;239;1270;249;123;511	EGLIYSQRR
0.09522034412500001	HLA-C*07:02;HLA-B*39:01;HLA-B*27:05;HLA-B*38:01	1504	LKWQFDRSL
0.048320789276		59	LDERGALTI
0.027977358885999996		849;36;1566	TATNNPDCA
0.11277770989099999	HLA-A*02:05;HLA-A*02:01;HLA-C*07:02;HLA-B*52:01	826	GGFPFGLRV
0.09597964196900001	HLA-B*35:01;HLA-B*07:02	751	KPSMPGWPA
0.036195498030999994		961	IWSKNRIVG
0.027195354408999995		603	TPGWSVIRE
0.022990263667000004		544	VSLHGMEDQ
0.04178642364	HLA-A*02:05	1618	YGALTVNNT
0.067659439464		286	VGSPVRPQV
0.046641151383	HLA-B*58:01	573	DSDGEVLMW
0.03768657631299999	HLA-A*31:01	1214	ADWPKVRER
0.030334653110000005		571;835;1269	GKWSKGSLG
0.037831329352999994	HLA-B*27:05	1265	RRAQPPAAE
0.010854054946999998		365	TDPGRAAEG
0.013594171099		1282	SKRRRDAWP
0.019835101418999995		753	DRHGAPTSS
0.07803642258299998	HLA-A*02:05	1590	ATAXENNCL
0.07874174074199998	HLA-B*08:01;HLA-B*07:02	1149	TVRERIRQA
0.027157007302999997		1100	TVRERIRQN
0.041267029246		753	AVREKIEQT
0.15680189517600002	HLA-B*35:01;HLA-A*31:01;HLA-A*03:01;HLA-A*11:01;HLA-A*68:01	1512	WVFDSNLAR
0.08964379972699998	HLA-B*58:01;HLA-B*27:05;HLA-B*27:02	1009;194;1284;597;518;856;1534	VRFPLCFGW
0.009992773466		257;1302;1351;1003;492;1074;1614;1106;1550;1494;1663;1212;638;1726;1301	GGKGSKMKG
0.04977197594199999	HLA-B*08:01	32;1246	TVRERIRQT
0.022500587077999994	HLA-A*68:01	463	DGLTHSQKR
0.033363339329		1704;1720;469	GGLDGLTYS
0.023925730939000002		960;1153;584;79;1142;1114;1819;1085	IDLSFFLKE
0.04041474440499998		514;1795;261;263;1544;428;1034;1803;271;273;24;538;1309;1826;1066;1323;1329;563;1077;582;839;610;1879;1112;1113;603;1116;1633;1634;871;104;623;885;631;651;493;657;1682;1178;669;1439;1697;166;1192;937;1707;1452;1200;953;629;453;461;207;721;1243;1249;228;999;1000;1002;235;1004;237;1520;1031;1533	EKEVLQWKF
0.018336798851000004		1636	TTSNTPPNN
0.033316805463999996	HLA-A*68:01	1827;1574;1191;1160;1641;138;1771;944;570;852;1397;182;858;1885;1418	NNADVAWLE
0.023628835552		1018;77	LTSSNTPDN
0.021060693465999997		1707;93;1243;807	MAQHGMDDP
0.030869022978		843	MSLHGLEDE
0.046431102881000004		426	GTDNPEGEV
0.07166002788800001	HLA-B*08:01;HLA-B*07:02	633	RPMTYKAAS
0.035594166019000006	HLA-A*68:01	395	NNADVAWLQ
0.039766447722000005	HLA-B*07:02	552;1570;1125;1751;392;1450;155	RARMQRAEP
0.016997786352		1014	TRTEPAADG
0.042725284706999996	HLA-B*40:06	1897;1213	LEKYGAFTS
0.026956191063999994		1752;860;127	DNPEREVLV
0.012861354569000002		260	LEAQEKESE
0.039963261934	HLA-B*39:01	558	YKDLLTPPS
0.074871888988	HLA-B*39:01	1624	SKNKQWPAV
0.017120057743		290;1090	DDDREVLRW
0.03784616123800001		1850	SNTSSSNAA
0.033107962451000006		946;1586	DNPEREVLM
0.086620432974	HLA-C*07:02;HLA-B*39:01	241	LHPVSLQGM
0.022965115829000002		323	KHGALTASN
0.087607738183	HLA-A*31:01;HLA-A*03:01;HLA-A*11:01;HLA-A*68:01	534	SLAFNHKAR
0.085609673288	HLA-B*15:01;HLA-A*31:01;HLA-A*03:01;HLA-A*11:01	702	RLLHPQSLH
0.021744025418000003		69	DIRDRMRRT
0.051813925601999995	HLA-A*02:05	315	LVPMEQDKV
0.023373370228999994		970	REDNRLLHP
0.079560993505	HLA-A*31:01;HLA-A*03:01;HLA-A*11:01;HLA-A*68:01	1337	AARVGPASR
0.023571385573000002		1874	RTEPKRAEP
0.019272561864		1083	EDKDGEVLK
0.014821754963		1299	RNTATTNAD
0.059995634445	HLA-B*40:06;HLA-B*08:01	1016;495;268;1358;975	RERMRREPA
0.05421968391699999	HLA-A*02:05	1557	TVREKMEKA
0.008152431611999997		861	PAERRRQPE
0.020643880864000003		1017	VPVEKQKVE
0.016689819439		892;565	EVEEATTGE
0.060866742835		648;425	RAEPAAKGV
0.089080584617	HLA-B*40:06;HLA-B*40:01;HLA-B*08:01;HLA-B*37:01	364;975	RERMRREPV
0.022575808795		945;214	GFPVRLQVP
0.031925436895	HLA-B*39:01	364	TRNVNNEAC
0.017357001790000003		1393	KIEEASEGE
0.05343759383899999		406;958	DGDEVGFPV
0.011990558038		54	PVGWPNIRE
0.15024838848299998	HLA-B*58:01;HLA-A*02:05;HLA-C*07:02;HLA-B*39:01;HLA-B*35:01;HLA-B*15:01;HLA-B*07:02;HLA-C*06:02	1254	MTHKAAMDL
0.033339009711		1595	SQLGIEDEH
0.004988052039000001		1499	PLSQYGADD
0.017672268262999995		569;1889	RHMAKEKHP
0.07980857010800001	HLA-B*58:01	1376	WSKGWKLGW
0.022874111735000004		235	RDRMRRAGS
0.05974143591299999	HLA-A*02:05	954;163	ITSSNSNNA
0.019085837126		592	ADSXWLEAQ
0.023509069559999998		1102	VNPQQVEEA
0.09442344881699999	HLA-B*58:01;HLA-C*07:02;HLA-B*27:05;HLA-B*27:02;HLA-C*06:02	1284	RRKEILDLW
0.032044909919999996		1622	VVSRDLERH
0.05770973563699999	HLA-B*38:01	170;1290;1893	DRQDILDLW
0.061616380774	HLA-B*44:03	1102	AKNNTACAW
0.028814005812000002		519	CRGADDTPA
0.030383996530999997		1696;1537	ASGVGAASQ
0.076436056364	HLA-A*31:01;HLA-A*11:01;HLA-A*68:01	138;1540	ASGVGAASR
0.040625232488	HLA-B*58:01	159	RAAAAEGVG
0.04550095425899999	HLA-A*31:01;HLA-A*68:01	88	DGWSIVRER
0.050320648547	HLA-A*31:01;HLA-A*68:01	798	IGEGWPAVR
0.033078610658999995		1123	ADRXGAAAA
0.03605840379800001		1705	TSNTADNNA
0.06636378994099999	HLA-B*07:02	1706	RAEPAAQPA
0.007166666502		1027;4;1030;1032;684;12;13;1038;1043;1047;1048;1540;1052;30;36;1069;1071;1072;1075;1080;1083;1084;1087;1094;1101;79;80;85;1110;1112;1119;1120;97;105;1130;1133;1134;113;1141;118;123;1148;1155;1160;139;141;1166;143;144;1171;1172;150;158;159;162;164;1191;1200;181;201;186;188;189;191;192;1740;204;825;1230;209;1234;214;1243;1244;1245;222;223;224;1249;1252;229;1257;235;237;238;240;241;1270;249;252;1279…	EEANEGENN
0.016996679198		393;468;573;1791	EEANEGENK
0.022383108365999993		64	LLYSKKRQD
0.011653242678		1541	EEANEGENT
0.010100219943000005		184;641;1026;1507;1861	EEANEGENS
0.015304720449000005		930	TSNTADNNP
0.013298963617999999		952	DQEKVEEVT
0.057827950572999984	HLA-B*27:05	1118	MRRAEPESA
0.03871704043199999		1188;70;1031;1068;334;307;1497;699	FHHVAKEKH
0.10423182802300002	HLA-A*02:05;HLA-A*02:01;HLA-B*15:01	1339;1471	LTSSNLGPA
0.047218729496		963;585;1227;786;1177;1883;1118;1632;1506;1115;1764;1005;1006;241;760;57;892;1725	RYGALTSSN
0.028616520687999993	HLA-B*07:02	1604	KPATEPAAE
0.0110375363		414	DKVEEVTVG
0.060108776993999996	HLA-B*35:01;HLA-B*07:02	299;1251;252;405;541	NPTCAWLEA
0.09286945838499999	HLA-A*31:01;HLA-A*11:01;HLA-A*68:01	1568;898;1862;177;649;1367;204;1865;399;785;1783;1274;572;1821;63	AFDLSHFLR
0.04649520569499999	HLA-B*27:05	4	FRHIAQEKH
0.07695499762100001	HLA-B*39:01	1058	ENDCLMHPM
0.024975141172		1472;1729;1677	NTNLNNADC
0.19743600567399996	HLA-A*02:05;HLA-C*07:02;HLA-B*39:01;HLA-B*35:01;HLA-B*15:01;HLA-B*27:05;HLA-B*27:02;HLA-B*38:01;HLA-C*06:02	648	FKFDSRLAF
0.026345945111000003		1459	EANKADTAC
0.033762680311	HLA-A*31:01;HLA-A*68:01	165	PAIRERMQR
0.028281338234999995		416;1296;355;1255	MEQTEPAAE
0.04471835246299998	HLA-B*40:06;HLA-B*40:01	316;1517	LENHGAITS
0.069898820019		912	YNKGENNSL
0.058377356236999994	HLA-A*31:01;HLA-A*68:01	1188	WAXVRERMR
0.030459217719		1132	LGARGAITS
0.09557300301600002	HLA-C*07:02;HLA-A*24:02	1344;1475;1157;968;1675;1549;749;1105;275;532;854;151;1306;283;1181;990;420;806;1511;843;619;1389;1149;1840;241;178;1402;886;1786;1341;1343	IYSKQRQDI
0.004630678083000001		16	PLHQHGTDD
0.034355161832		1798	WSKLSRGWS
0.044817335805999996	HLA-B*15:01	764	MQRAEPAEG
0.024199483531		322	WSKLSRGWP
0.05345509144800001	HLA-B*08:01	968	LARRHVALE
0.005682817171		826	PGLETPGEG
0.026740411689000005		834;1771;1574;1041;1900;1418;1579;1644;43;1237;1148;1611	HGALTNSNT
0.055452953016000006	HLA-B*08:01;HLA-B*35:01;HLA-B*07:02	1409;553;1515;1484;1549;1237;854;536;1882;667	HPMSQHGAE
0.030954497208000004		813	WSKLSRGWE
0.007055898613000001		1481	EVEEANKDE
0.021814376895000005		232	NQHGIDDAE
0.03419468157499999	HLA-B*08:01	408	RERLRRTPP
0.066161426555	HLA-A*03:01;HLA-A*11:01	1120;449;467;1768	KLVPLDPDK
0.031018068023999996	HLA-B*07:02	3	GVRRTEKAA
0.14590382643000005	HLA-B*08:01;HLA-A*31:01;HLA-A*03:01;HLA-A*11:01;HLA-A*68:01	1659	HLARRHLAR
0.015837318288		136	VPVKPEDIE
0.03986178182200001	HLA-B*27:05	164	KRSIVGWSE
0.05210825473800002	HLA-B*27:05	594;1316;1390	GKWSKYSGW
0.042037383527	HLA-A*11:01	637	PAIRERMQK
0.036008699216000015		350	RQTAPAADG
0.054514247959	HLA-B*58:01	1825;899;1189;614;1801;204;1588;1850	WSKRSEGGW
0.023615556955000002		1082;107;116;702;987	KLVPLDPDQ
0.134278359546	HLA-B*40:06;HLA-B*40:01;HLA-B*44:03;HLA-B*39:01;HLA-B*35:01;HLA-B*38:01;HLA-B*37:01	1104;1506;438;474;1261;911	MEDDHGEVL
0.030049335586999997		1779	KANEGDNNC
0.066160460316		1796	AHGEVLMWK
0.047067041271999996	HLA-B*07:02	1645	RTRPTESAE
0.012689525815999999		1621	IEAQTEDNE
0.079778400968	HLA-B*07:02	665	RTRPTESAA
0.069480156786	HLA-A*02:05	47	SSNTVATNA
0.143031062868	HLA-C*07:02;HLA-B*35:01;HLA-B*15:01;HLA-A*03:01	10;852	QMPLRPMTY
0.099328818869	HLA-A*31:01;HLA-A*03:01;HLA-A*11:01	1671	AFDLCFFLK
0.015557302593		19	LTYSQERRD
0.03224306786699999		87	KGETNCLLH
0.11554299670700004	HLA-B*08:01;HLA-A*02:05;HLA-A*02:01	133	SLLALRHMA
0.079019439749	HLA-A*02:05	1294	RVDPAAEPA
0.09818966913399998	HLA-B*58:01;HLA-C*07:02;HLA-B*27:05;HLA-B*27:02	1419	KRQXILDLW
0.07199371693800001	HLA-B*40:06;HLA-B*08:01	1112;1413	SKRMGGWPA
0.02263826908899999		1163	EMHPEFFKD
0.04755154389599999	HLA-B*27:05	1339	MRRAQPAAQ
0.155126004747	HLA-B*58:01;HLA-C*07:02;HLA-B*35:01;HLA-B*15:01;HLA-A*68:01	383	MAREPHPEY
0.027176259004	HLA-B*35:01	315	VPMEQDKVE
0.03697367214799999		965	KFSKRSGAG
0.005464454736999999		1596	DPEKVEKAN
0.029968800228		1553	MRRAQPAAD
0.045770198747999986	HLA-B*27:05	96;51;1315;73;42;271;287;1400;1107;745;1624;1743;947;1471	MRRAQPAAE
0.053354213151999993	HLA-A*31:01	1639	RVHLARQKH
0.072813338012		1591	SSLAHKHMA
0.009069026651000001		43	DPEKVEKAT
0.135729790013	HLA-A*31:01;HLA-A*03:01;HLA-A*11:01;HLA-A*68:01	1709	RAAEWTTVR
0.017000738422999994		771	APTAERKTE
0.013598745597		1701	EATERENIS
0.081763999389	HLA-A*31:01;HLA-A*03:01;HLA-A*11:01;HLA-A*68:01	186	AVVRENLRR
0.07776407936999999	HLA-A*31:01;HLA-B*27:05	406	MRRAQPAAK
0.020736433216999993		465	VPIEPKQEE
0.027250590473999997		1636	NHRAPTTSN
0.09502948510900003	HLA-B*08:01	1693	CSLARRHMA
0.009832668055		850	QERVEKETE
0.042301105683999994		865	LASHHMARE
0.03641901992399999	HLA-A*31:01	945	AEGVGAVFR
0.058372204936	HLA-B*07:02;HLA-A*03:01	568	RIRRAGPAE
0.16104884606399997	HLA-B*08:01;HLA-B*58:01;HLA-C*07:02;HLA-B*35:01;HLA-B*15:01;HLA-B*07:02	569;1321;1823	MAKEKHPEF
0.058657952044000004	HLA-A*31:01;HLA-B*27:05	1218	SKLSKGWSR
0.031579568345		1662	TSNTKENNA
0.09779866550299998	HLA-A*31:01;HLA-A*03:01;HLA-A*11:01;HLA-A*68:01	888	KLVPVGEEK
0.057492475311000005	HLA-B*58:01	1652	KSKAGEWQA
0.012828022122		209;598	PACTWLEAQ
0.08044887221100001	HLA-A*02:05;HLA-B*39:01	1009	SKLGGWSNV
0.129255392612	HLA-B*08:01;HLA-B*39:01;HLA-B*35:01;HLA-B*07:02	422	RPITFKAAM
0.19126817766500004	HLA-B*58:01;HLA-A*02:05;HLA-A*02:01;HLA-C*07:02;HLA-B*39:01;HLA-B*51:02;HLA-B*35:01;HLA-B*15:01;HLA-B*52:01;HLA-A*68:01	1233;1199;1540;503;711	MTFKEAFDL
0.03848892497900001	HLA-B*08:01;HLA-B*27:05	176	ERMHRARPE
0.09985470519799998	HLA-C*07:02;HLA-B*15:01	1023	SIVGWPKVL
0.044349033632	HLA-B*44:03	197	SEGEVLQWK
0.08864504638599996		611;188	SIVGWPKVI
0.10288815285800003	HLA-B*58:01;HLA-B*35:01;HLA-B*15:01	1282	NSNMAGTVW
0.010847049713999999		654	VEKENQGEN
0.07599711856000001	HLA-A*31:01;HLA-A*03:01;HLA-A*11:01;HLA-A*68:01	1154;1678;272;1426;659;917;1263;1822;1824;1185;1444;175;371;823;1342;320;65;196;972;78;1617;83;1492;1749;471;1889;613;1001;621;111;1777;1011;378;1915	SIVGWPKVR
0.036090039323000006		131	NSLLSPMNQ
0.027072490622		307	DQVEEITAG
0.025581045640999996		1022	CFFFQEKGG
0.036416588814		356	SHFLKTEGG
0.010388568259999998		497;332	PAEGVGAAE
0.059800935022	HLA-A*02:05	476	WVEAQEEEV
0.11824596956499997	HLA-B*58:01;HLA-B*44:03;HLA-B*35:01;HLA-B*15:01	401	ASNNATVAW
0.08397000354699999	HLA-B*58:01;HLA-B*15:01	1685	WSKRIGSGW
0.240914778037	HLA-B*58:01;HLA-A*02:05;HLA-A*02:01;HLA-A*31:01;HLA-A*11:01;HLA-A*68:01	356	STLAFLHMV
0.011673818962		578;619;774;683;431;625;1215;1214;1247	PAEGVGAAS
0.012347269144		1078	SDGWSAVRE
0.006319763408999999		361	PACLHGIED
0.015398007117		408;1502	WVEAQEEEG
0.014208184807000005		300	RAEPAEEGE
0.01587499618		770;107;1606;1484;1490;1554;1618;213;665;608;34;1009;1764;871;680;1129;1323;338;1581;174;1583;176;945;1651;180;1850;763;850;254	WVEAQEEEE
0.052968214942		1561	NYRAALDLS
0.030847857611999995		562;1198;879	AVSQDLDRH
0.03690965344299999		134	HMARDKHPE
0.027339381824999995		514;1542;307;11;1549;1039;16;1553;25;538;1051;30;545;546;1574;1575;41;1579;1580;1583;1587;180;58;575;1088;608;1602;1035;1096;1097;77;1104;594;595;1108;85;601;1295;1116;1120;1633;99;102;617;1138;1655;362;128;1667;1669;136;1673;140;655;660;664;154;1692;1182;672;674;677;167;1705;860;1200;689;1204;542;183;702;1731;708;1057;204;34;205;730;719;224;1768;745;242;979;249;250;1275;777;269;1807;1808;785;275…	AASRDLERH
0.08680194352300001	HLA-B*58:01;HLA-B*44:03;HLA-B*35:01	1187	AANNDACAW
0.055402935968		1258	NTATNNPDV
0.013814452345999996		48	LVPVEKTNE
0.016972194064		1430	EDNTGSNQR
0.020930010053		787	VRLDEPAAE
0.03348377353899999		792	EVRERMRQT
0.01844122159		1244	IRRTNPAAD
0.029559582605000006		1251;260;1686	IRRTNPAAE
0.078661734341	HLA-A*01:01;HLA-B*58:01;HLA-B*35:01;HLA-B*15:01	449;2;1348;614;585;258;786;1353;760;1764;1177;1725;1118	AASRDLERY
0.06294505786599999	HLA-B*08:01;HLA-C*07:02;HLA-B*27:05	1623	IRRTNPAAA
0.05087765109800001	HLA-A*02:05	44	GAITTSSNA
0.015301546717		706	SNANNPDCT
0.04972580244499999		1465	AVTINNTAA
0.051907514768000006	HLA-A*31:01;HLA-A*11:01;HLA-A*68:01	1178;1195;1717	AASRDLERR
0.163816454008	HLA-A*02:05;HLA-A*02:01;HLA-B*15:01;HLA-B*07:02	918	RMGGGWRAV
0.021205306884		1696;194;331;1636;1829;328;1611;141;1198;143;584;1362;855;1343	LFKLVPVDP
0.060904869176	HLA-B*07:02	1752;847	KPRVPGWST
0.10826917604099998	HLA-B*08:01;HLA-B*51:02;HLA-B*07:02	232	KPRVPGWSV
0.030536353255999998		1721;1210	GDPEREVLM
0.020668284999000003		1628;1621	GDPEREVLK
0.015418661972000001		384;1835;1284;1797;1030;7;265;1290;1803;1036;1293;1752;19;789;1814;539;28;541;1567;33;1572;1318;551;1321;519;301;402;1327;435;1844;1333;1334;1081;411;864;1091;795;333;1615;338;1622;1849;1112;93;1376;356;103;1128;1131;877;1902;1136;1651;1908;117;119;889;1403;1405;1150;1408;385;1413;1418;1431;399;1169;914;915;1687;1688;883;414;1648;1699;1703;1709;1523;1864;807;1714;1715;1460;949;439;955;703;193;122…	VSRDLERHG
0.08405479580899998	HLA-B*08:01;HLA-B*07:02	620	KPRVPGWSA
0.041366445545000005	HLA-B*08:01	1089;1221;1131;5;1287;486;1418;203;1741;591;144;1169;1554;748;670;517;1139;1060;1765;1702;401;808;617;1643;428;1837;1520;871;1148	TVRERMRRT
0.093780404215	HLA-B*58:01;HLA-B*35:01;HLA-B*15:01	1405	ATNNADSAW
0.023508403186000004		345	MEEAEPAAE
0.07109028408	HLA-B*58:01	833	AGNNAACAW
0.07743796786	HLA-B*08:01	298	GSLARRHLA
0.03309247414000001		408;1374	TNNTVSNNA
0.031292992734000005		577	WPTVRDRMR
0.06809844721500001	HLA-A*31:01;HLA-A*68:01	334	NGWAAVRER
0.018765632565999998		451;646	SQKRADILD
0.032815929520999994	HLA-B*07:02	119	WPTVRDRMT
0.11929115080599999	HLA-A*31:01;HLA-A*03:01;HLA-A*11:01;HLA-A*68:01	364;975	KSSGWATVR
0.06668589898300001	HLA-A*02:05	1189	AISSSNTAA
0.013371605515000003		1542	AEKVEEATE
0.024686055247000002		438	ERTRQDAPA
0.10723089491299996	HLA-B*08:01;HLA-A*02:05;HLA-C*07:02;HLA-B*39:01	217;1308;447	WSQERQDIL
0.017859072241999997		17;1683	VPLDKEQIE
0.027649923031	HLA-A*68:01	1796	EGLIYLKKR
0.006388790579999999		992	PAVRERIIN
0.018672488541999998		136;1209;1763	KLVPVKPED
0.018292847459		1916;1695	TSSNATNSD
0.022217924171999998		583	VPMDPEKIE
0.019403535877		1777	RERIRRNRP
0.03126083507		1267;884;691;1463;1048;604;303	LDGLVYSKK
0.06460147495499999		183	VYSQQRKDI
0.017917260101		239	VPVEPEDSE
0.018902947710000003		1153;324;773;262;1545;522;270;1359;596;974;793;1434;1053;670;1504;1316;90;29;1070;1711;564;247;1144;1151;255	QHPEYYKDC
0.060421176472	HLA-B*58:01	1119	WSKHKMGGW
0.030273293650999997		1743	WLNAQEEEG
0.012189453357000002		609	LVWSQKKQD
0.06517196825099998	HLA-B*27:05;HLA-B*38:01	896;1152;1027;518;1543;136;87;13;270;16;146;20;405;280;666;1820;1050;416;1059;1445;1830;945;730;298;1835;1800;313;1217;450;196;1089;1225;718;1111;1882;1885;1246;1248;741;1495;873;1346;1389;1734;369;1651;1397;1143;1016;122;1535;1557	EREVLQWKF
0.029044166538		633	GKWPKRSLG
0.020616887445999998		270	HGMGDTERE
0.004960028305999999		428	PVEREKIEE
0.069282212289	HLA-B*39:01;HLA-B*27:05;HLA-B*38:01	1900	EREVLQWKL
0.03239380247499999		197	LHPEYYQDC
0.05872277410900001		516	LEGLVWSPK
0.005238715544999999		850	EKETERENT
0.010701325869		1178;166	QEKVEEATE
0.06177558064299998	HLA-A*31:01;HLA-B*27:05	451	MRRAPAVDR
0.02991482017000001		1305	SNNTDTSNA
0.021884360710000005		1113	QEKVEEATA
0.053442401731000004		515;775;1037;1806;22;535;536;1820;799;560;553;1325;1328;52;827;1099;1613;848;1619;1631;867;1639;107;367;885;1911;129;1410;645;391;904;908;909;658;148;925;1438;421;934;1197;686;694;191;1476;966;968;715;716;718;212;1239;1252;1253;1512;233;1259;1516;509;497;243;1012;758;505;1277	TSNTAHNNA
0.035821460385000004		1100	PRQPEPAAV
0.061506413903000004	HLA-B*35:01;HLA-B*07:02	247	FPDWRNYTP
0.081305007301	HLA-A*24:02	1129;110;1646	KWSKRLSGW
0.030026028704999996		737;662;1153;1584;593;1569;150;568;764;1841	FDSLLAHRH
0.073163266051	HLA-B*39:01;HLA-B*38:01	1852	NKEENSCLL
0.07143782992699999	HLA-B*58:01	1796;1126;423;618;942;559;1585;916;474;911;381;1407	HGEVLMWKF
0.08283427926500002	HLA-A*31:01;HLA-A*03:01;HLA-A*11:01;HLA-A*68:01	31	AVSQDLAQR
0.034596455485		1305;598	NSLLHPVCQ
0.02491445204		1353	WSATRQKME
0.030795352327999993		1034	SKRKAAEWA
0.059781455591999995		720	GVLKWMFDS
0.027150884251		760	LGVRHIARE
0.09648431145	HLA-C*07:02;HLA-B*15:01	171	GFFPEGQNY
0.09181018014199999	HLA-B*15:01	1473	QVPLRPMMY
0.025719981766		1852	DNKEENSCL
0.033044243267000006	HLA-B*40:06	586	VEHGASTSS
0.11173302504299996	HLA-B*08:01;HLA-C*07:02;HLA-B*39:01	825;597	NSLLHPVCL
0.118306410069	HLA-B*08:01;HLA-A*31:01;HLA-A*03:01;HLA-A*11:01;HLA-A*68:01	96;1793;1636;1482;139;1708;1807;189;562;317	QLAHRHMAR
0.246712211277	HLA-B*40:06;HLA-B*40:01;HLA-B*44:03;HLA-A*02:05;HLA-A*02:01;HLA-C*07:02;HLA-B*39:01;HLA-A*24:02;HLA-B*35:01;HLA-B*15:01;HLA-B*52:01;HLA-B*27:05;HLA-B*27:02;HLA-B*38:01;HLA-C*06:02;HLA-B*37:01	169	WQFDSKLAF
0.099515282271	HLA-B*08:01;HLA-C*07:02;HLA-B*15:01	215	VAREKHPKF
0.026714381715999994		1235	MSLHGXEDP
0.09715935659699998	HLA-C*07:02;HLA-B*27:05;HLA-C*06:02	166	KRKAEWTAV
0.03537521712999999		563;1542	SSGWPAVRE
0.049405009285		1100	RQNDPRQPE
0.057061928818	HLA-B*08:01;HLA-B*39:01;HLA-B*27:05	751	ERMRSREPA
0.05483214164999999	HLA-A*02:05	641;642;900;1157;1158;266;779;192;66;529;1043;790;663;1307;1564;31;1312;1697;1059;550;295;583;813;1198;349;562;1462;184;190;1087;576;1601;194;835;452;1478;289;1480;1228;209;340;598;696;71;733;1839;1297;750;879;634;764;1406;1279	GVGAVSQDL
0.083383927705	HLA-B*15:01;HLA-A*03:01;HLA-A*11:01	1054	SLLQPMSLH
0.146805981144	HLA-A*01:01;HLA-A*02:05;HLA-A*02:01;HLA-B*39:01;HLA-B*35:01;HLA-B*38:01	641	QADEVGFPV
0.065550301801	HLA-B*08:01;HLA-B*15:01;HLA-A*31:01	1220	VLKWRFDSH
0.020423734830999997	HLA-B*27:05	1047	RRAEPKERQ
0.08187299885199997	HLA-B*08:01;HLA-A*02:05	176;441;11	AVRERMHRA
0.019842330282		586	AACAWPKKQ
0.046935315962000006	HLA-B*27:05	406	KRENTSLLH
0.040430237571000005	HLA-A*31:01	1486	KCSGWSEVR
0.004038126229		1729;166;1862;1803;1677;1678;1200;689;1683;1894;1174;1178;1087;1534;1823	PICQHGMDD
0.133667725233	HLA-B*40:06;HLA-B*40:01;HLA-A*02:05;HLA-A*02:01;HLA-B*39:01;HLA-B*27:05;HLA-B*38:01	1323	SKWSGWAAV
0.049693136320000005		1612	AVRERMHRT
0.016151326203		242;1636	HGMEDDCGE
0.046801918365999985	HLA-B*08:01	1809	VVRERMRQT
0.041287093301		671	LRAEPTAEG
0.03883377820299999		17;1683	ITVNNTASN
0.015925222084		329	GGKWSKSSQ
0.016559732069999996		1004	GLISQKRQE
0.13919295922500002	HLA-B*58:01;HLA-A*02:05;HLA-A*02:01	1516;303	SSIVGWANV
0.030679797001		1303	RAVPAAERE
0.010555897686		1075;1350	EEGGEVGFP
0.008767478612		897;898;1347;1732;837;970;1294;1872;1429;1430;666;1890;483;680;1640;944;1905;949;570;1853;63	PAAEPAADG
0.016213861840000003		255	PEGEVLXWK
0.019637087549999998		1121	QTDPADKLE
0.05745962274300001	HLA-A*02:05;HLA-A*02:01	390	GMEDTDGEV
0.034717398182		1378;1386	FDSYLAFKH
0.18371968368599997	HLA-B*08:01;HLA-A*02:05;HLA-A*02:01;HLA-C*07:02;HLA-B*15:01	375	VLVWRLASL
0.018273963841		952	RERIAEPRE
0.04116747781999999	HLA-A*31:01;HLA-A*68:01	1526	PVKPQVPTR
0.070331475134	HLA-B*40:06;HLA-B*08:01;HLA-B*07:02;HLA-B*37:01	485	RERMRQAPA
0.07670086242900002	HLA-A*02:05;HLA-B*35:01	356	AADGVSAAA
0.12663997213	HLA-B*08:01;HLA-A*02:05;HLA-C*07:02;HLA-B*39:01;HLA-C*06:02	1521;1155	YSQNRQDIL
0.031315405617		1476	GTGVRYPLT
0.05178185977200001	HLA-A*31:01;HLA-A*68:01	1304;913	PVRPQLPLR
0.031017248722		586;1678	GKWSKSIVG
0.037487095330999996		50	SSWSKSKFN
0.10758302415799999	HLA-B*58:01;HLA-A*02:05;HLA-B*07:02	124;1661	RSGGGWQAV
0.023391150716000002		523	GPNARERRR
0.05088701217000001		449;715;875;1360;27;311;760;569;987;1213;1662;255	PGPGVRWPL
0.12573202662400002	HLA-A*01:01;HLA-B*58:01;HLA-B*35:01;HLA-B*15:01;HLA-A*11:01	416	VTRELHPEY
0.018178019495		1767	TDPKRNDPA
0.019281857430000004		898;1763;937;138;810;1612;14;597;726;1755;1002	QHGAITSSN
0.024085986159999996		1283	GPGTRXPLT
0.023857895162	HLA-B*35:01	665;978;475;1551	VPADPEQVE
0.020949476634999995		1225;1149	WLEAQQENE
0.028635019916999998		1062	GKWSKHMRG
0.0035304565229999996		1499	PDVRERIRQ
0.008086945794000001		1665;162;1414;1161;429;1410;243;1012;1723;1660	PDVRERIRR
0.03379144063100001		990	NTAGNNSTC
0.05960966931699999	HLA-C*07:02	1573;71;648;1551;432;977;1298;403;25;1209;1373;1118	FHHVAREIH
0.029358329215000006		352;20;1701	RERMTAADG
0.013246164089000005		90	HHKAREQHP
0.012339526525		107	TEPAADKVG
0.044251392774	HLA-A*68:01	35	HVAREQYPE
0.055649044930000016		1348;1415;1756;782;467;948;1178;1884	AKELHPEYF
0.015744836798		136	GGKWSKWGG
0.022184953779000004		488	HVAREQYPD
0.023051618879		1222	ARPGREERR
0.032169396555		208	VTTSNTASN
0.019905892266999996		50	EVLMWKFDP
0.07081909265599999	HLA-B*39:01;HLA-B*38:01	1023	NKEDTRCLL
0.091249044361	HLA-B*08:01;HLA-B*07:02	1759	WSKYSKPAI
0.07987512526499999	HLA-A*02:05	463	FSPDWQNYT
0.029476993233		48;625;423;1543	TPTTNADCA
0.023491808645		1537;1029;1793;776;1545;1037;15;1552;1297;23;1048;1818;29;1056;546;1829;38;1320;1843;308;317;830;1859;1605;73;332;1101;846;84;1369;1114;607;1680;616;619;114;627;1908;1400;633;1658;1410;1156;907;143;400;238;1179;1696;1443;1700;421;684;941;433;691;1206;244;1725;1473;1626;968;1484;1314;1487;1238;1239;217;218;989;1502;1247;1508;1257;1772;750;1776;1012	REVLKWQFD
0.10443518781500001	HLA-B*08:01;HLA-A*02:05;HLA-A*02:01	916	SLLAHKHMA
0.044109222344		1472;1729;836;517;710;748;1677;508;1043;1129;1625;538;987;1370;1566;864;879;1060;1062;743;808;617;1707;620;366;221;1010;999;1594;1596;1213	AKELHPEYY
0.032532583910999995	HLA-B*27:05	1786	RRTEPRRAE
0.006008701491		1344;1229	EETNKGENN
0.010806341478999996		1507	IKKTDPAAE
0.03950492910199999	HLA-A*02:05	1247	TQPAEGVGA
0.06213805172799999		386;323;1349;199;780;1292;781;782;719;274;1059;1241;1500;927;608;1571;997;357;1218;1581;1839;1200;1896;1759;572;1597	TAANNAACA
0.15777180237	HLA-B*58:01;HLA-A*02:05;HLA-A*02:01;HLA-B*15:01;HLA-A*31:01;HLA-B*52:01	119	RSVVGWPTV
0.020336132475		356	FLKTEGGLD
0.039846383367000006	HLA-A*31:01;HLA-A*68:01	58	WNAVRDRMR
0.11620510821999996	HLA-C*07:02;HLA-B*27:05;HLA-C*06:02	1652	FRHVAKEIY
0.016912166763999995		569;1662	SQKRSDILD
0.071152042914	HLA-A*02:05	1200;772;1589;615	LVPVDPAKV
0.05239166497599999	HLA-B*08:01	1128;1548	TKRKEILDL
0.05025279360500001	HLA-A*02:05	1284;133;812;293;1292;1429	PAADGVGPV
0.05309838250099999	HLA-B*58:01;HLA-B*35:01	644	MAXWSNVRN
0.07427461795800001	HLA-A*02:05;HLA-B*39:01	1652	SKAGEWQAV
0.03268082593299999		992;66;618;695;1704;1386;1378	KAGWPAVRE
0.12299870776300001	HLA-A*02:05;HLA-A*02:01;HLA-B*15:01;HLA-A*31:01	1577	KMRRAAEGV
0.03772727469599999	HLA-A*11:01	831;133;647;1033;780;654;301;1296;1816;1184;1825;294;1704;170;1415;1068;813;1711;564;695;696;697;63;68;837;839;456;719;740;86;996;1884;1501;1505;1378;1123;228;617;1386;622;1139;117;503;632;891	PVDPDQVEK
0.010213639683999999		2;965;1866;1292;322;462;912;1875;1870;666;668;670;417;1188;1218;748;50;1454;1523;689;946;307;436	PVDPDQVEE
0.020957596770999995		426	EPAAAEDGA
0.10956753886200002	HLA-A*02:05;HLA-C*07:02	11	YFPDWSNYT
0.016320724592000003		530	AANANEGEN
0.03728236972899999		1720;169;266;606;774	EKEVLKWQF
0.040416595485		444;1866;748;1326;17;1202;1653;1335;184;1689;1724	GVRYPLTLG
0.026592474001999995		776	VLERMRRTG
0.012272857178		110;1147;1117;1854	PVDPDQVEQ
0.027565773685000003		1498;1718	PVDPDQVER
0.010041961298000003		71	PPGWSVIRE
0.08978449070999997	HLA-B*40:06;HLA-B*08:01;HLA-B*39:01;HLA-B*27:05	1062	SKHMRGWPA
0.06952993535100001		1216;1074;1550;1106;1555;661;120;1614;1726;1301	GWSLIREKM
0.010240115289999999		409;727;977	WVEAQEEDE
0.018371310609000005		1279	PAARQAEPA
0.044860992833000005	HLA-A*31:01	134	AFHHMARDK
0.043253757119		1841;1308;487	SSNTAENNA
0.11644322450299997	HLA-B*08:01;HLA-B*35:01;HLA-B*07:02	1073;164;63	RPQVPIRPM
0.032671008365		948	REQMRRTSP
0.02802019695		426	AEDGASGIS
0.06651857078199999	HLA-B*39:01;HLA-B*27:05	659;1749	RRAGATEPA
0.014012387471999996		1135	SKNSLSGWP
0.041950586389999996		412	ASEGDNNCL
0.10577152858699998	HLA-B*08:01;HLA-A*02:05;HLA-B*15:01;HLA-B*07:02	1029	AVRERLRTA
0.07718829259999999	HLA-B*58:01	352	CSKRIGSGW
0.037310027252		1053	AVGAGAVSQ
0.013551551466000001		1225	ASKDLERHG
0.028484655315		877	TEGVGAVSR
0.11868472723899999	HLA-B*58:01;HLA-A*02:05	1152	RTNPAAERV
0.029583773836000003		1517	DYKGAWDLS
0.033856265489		666	HSGWNAIRE
0.010593506588999999		395	PVDPQEAEE
0.019014308906000005		52;892;238;1374	ASPAAEGVG
0.039618796438		642;452;550;1737;209;190;543;900;1307;733;1214;1215	QDLGKHGAI
0.10605988339200001	HLA-B*58:01;HLA-C*07:02;HLA-B*27:05;HLA-B*27:02;HLA-B*38:01;HLA-C*06:02	312	IRYPLTWGW
0.176580810975	HLA-B*40:06;HLA-B*40:01;HLA-A*02:05;HLA-A*02:01;HLA-B*39:01;HLA-B*15:01;HLA-B*52:01;HLA-B*27:05;HLA-B*38:01	96	LQWKFDIQL
0.017681562176999996		408	KHGALTTNN
0.026382891317		544;1255;952;1787;1292;1855	LARHHKARE
0.04210715407099999		491;37	YKEAFDLSH
0.13989902150099995	HLA-A*31:01;HLA-A*03:01;HLA-A*11:01;HLA-A*68:01	128;1118;1399	LLAFHHVAR
0.06909734495800002	HLA-A*31:01;HLA-A*68:01	1906;1335	SGGGWHAVR
0.032235242025000006		1123;773	NTCLLHPMS
0.129902806847	HLA-C*07:02;HLA-B*39:01;HLA-B*35:01;HLA-B*15:01;HLA-B*38:01	64;1476;233;73;1613;1645;1042;342;1079;543;1115;895	YKEAFDLSF
0.05598605816299999		1564	QAEPEPAAV
0.07835006775499997		704;124;996;1661	GWQAVREKM
0.052772198207999985	HLA-A*68:01	650	MAKWPAVRE
0.006768730615999999		323	PVGWPTIRD
0.013561206752999998		1028;719	PVGWPTIRE
0.13299424532999998	HLA-C*07:02;HLA-A*24:02;HLA-B*15:01	431	LWVYSTQGF
0.042481195380999995		1346;1641;1181;1776;434;1432;217;1341	RGENNCLLH
0.015958406387		419	QAEPEPAAE
0.009250221352000002		1876	QAEPEPAAD
0.16606915688799997	HLA-B*08:01;HLA-A*31:01;HLA-A*03:01;HLA-A*11:01;HLA-A*68:01	1188;1031	LLAFHHVAK
0.07543364893900001	HLA-B*58:01	1478	LSKSKIVGW
0.035453753054999995		501;375	WWFKLVPVD
0.06478604953999999	HLA-A*02:05	488	ATEGENNYL
0.12404900836600004	HLA-B*40:06;HLA-B*40:01;HLA-B*39:01;HLA-B*38:01;HLA-B*37:01	1834;869	MEDDSREVL
0.04398111628299999		1503	XAEPATEPA
0.010755679458000001		646;679;1258;1298;1171;852;862;1176;282;859;1596;1694	VGVGPASRD
0.081009714113	HLA-A*02:05	244;114;1156;1314	LVPVNPDEV
0.017941958879999997		822	QVEAATGGE
0.008835618562999999		896	PVKPDQVEE
0.084803526076	HLA-A*31:01;HLA-A*11:01;HLA-A*68:01	1309	STVREKMKR
0.023798374346000004		1030	TNKDIAWVE
0.015593215069999998		163	TSSNSNNAD
0.008457151236		1531;767	EDNKGENAC
0.020197191926000002		1711	DDLEKEVLV
0.022149702161999997		514	RTDPAEPEP
0.006386060529999999		1323;1195	DDLEKEVLQ
0.05441061988100002		1348;455;1160;1356;1036;1358;977;530;276;1687;1752;795;1692;1118;224;1121;1883;292;997;860;1067;1133;558;1586;563;967;439;508	VHSQKRQDI
0.037481707288	HLA-B*27:05	1712	QRENASLLH
0.061299199389999996	HLA-B*15:01;HLA-B*07:02;HLA-A*03:01	1618	RMRRTGRTE
0.025297269357999995		1375	FDIHLAHKH
0.029747932663999995		1064	EQIEKASEG
0.021046162831999993		215	KHPKFYKNE
0.098340347099	HLA-C*07:02;HLA-B*27:05;HLA-B*27:02;HLA-C*06:02	12	MRKSSIVGW
0.048605829891		1480;970;109;598	FKHMARELH
0.09275614158100003	HLA-C*07:02;HLA-B*27:05;HLA-C*06:02	356	VRKLHPEYY
0.062581112771		1026;1643;260;1196;1482;331;1090;1359;1475;535;922;1887;560;1507;1067;1644;430;1584;1867;1911;1023	DREVLRWKF
0.03453738894800001		415	KGSKMSGWA
0.04340973471999999		72	GSKWSKCMA
0.10466977501	HLA-B*15:01;HLA-A*31:01;HLA-B*27:05;HLA-A*03:01;HLA-A*11:01	850;1826;269	RLLHPISLH
0.022537025008000002		1474;1580;715;269;782;1594;800;551;1577;364;173;1712;1078;1399;568;826;123;1022	DPEGEVLQW
0.022920129047000002		1517	RERMQRTQP
0.07806568848500003	HLA-A*02:05	629;1903	QTNPAADGV
0.06611969653199999	HLA-A*03:01	466;915;1482;1020;186;1551	CLLHPGSLH
0.03781370081100001	HLA-B*27:05	171	KRVPVEPEK
0.152548867058	HLA-A*02:05;HLA-A*02:01;HLA-C*04:01;HLA-C*07:02;HLA-C*06:02	172	YFPDWQNYA
0.031908623017999994		1284;582;1416;202;1484;1872;1745;1044;597;151;1245;1630;417;1059;869;1105;1127;1085;48;822;1785;1535;1468;1341;703	VVGWPAVRE
0.07339986354299999	HLA-C*07:02	1150;1575	YHHTARELH
0.08173921268600001	HLA-A*02:05;HLA-B*35:01	723;1621;1518	NAACAWIEA
0.05069807430899999	HLA-A*02:05	304;1078	LVPVEPGKV
0.054969313586999996	HLA-B*08:01;HLA-B*07:02	580	RDRLRTAAA
0.10084150844699999	HLA-A*02:05;HLA-C*07:02	0;1;4;5;7;8;9;10;12;13;14;16;18;19;21;25;26;27;28;29;31;33;35;36;44;46;47;48;53;54;55;57;58;60;63;66;69;70;71;72;74;75;76;79;82;84;85;88;89;90;91;93;94;95;98;100;101;102;103;104;105;107;108;109;110;112;114;115;118;119;121;122;123;124;125;126;127;128;129;130;134;135;138;139;145;150;154;155;156;158;159;162;166;167;168;169;170;174;177;179;182;185;188;190;192;193;194;196;199;200;203;205;207;208;213;2…	YFPDWQNYT
0.118404178152	HLA-C*07:02;HLA-B*39:01;HLA-B*27:05;HLA-B*27:02;HLA-C*06:02	1428	KRIREWTAV
0.011218065339000001		1030	SKCSLAGWP
0.12173481896300001	HLA-B*40:01;HLA-A*02:05;HLA-A*02:01;HLA-B*39:01	1488	TQTEPAVGV
0.007924483664		1196	GGGWDAVRN
0.028979415282999996	HLA-B*27:05	1304;645	RRAGPRAEP
0.08744446081	HLA-A*02:05;HLA-B*15:01	69	ATAGENTSL
0.040762900824000005		1087	VADGVGAVS
0.03533244206199999	HLA-B*39:01	1484	SRESNEPAA
0.081436040505	HLA-B*08:01;HLA-B*39:01;HLA-B*27:05	1294	ERMRRVDPA
0.024340339611		393	APGWPAVRE
0.028419989666		878	VGAEPAAVG
0.09779107624799999	HLA-B*58:01;HLA-A*31:01	1439	KSRIVGWSA
0.05563464900099998	HLA-B*27:05	968	RRHVALELH
0.04623052312399999		760;1730;677;1767	ATEGENTCL
0.014019246337999997		611;1909	NEVEEANKG
0.027411432814		513	TSSNTSSTN
0.08678885535599998	HLA-B*40:06;HLA-B*40:01;HLA-B*52:01;HLA-B*37:01	393	MDYKSALDL
0.051780959701999994	HLA-A*31:01;HLA-B*27:05	1225	GKMSKEWSR
0.06394283653700002	HLA-A*01:01;HLA-B*35:01	1235	NADXAXLEX
0.04808944903600001		232;802;699	KWVFDSRLA
0.041267465508000006		482	SMHGVDDPE
0.10431839597399997	HLA-A*02:05;HLA-A*02:01;HLA-A*31:01;HLA-A*11:01;HLA-A*68:01	1121	AAVDFWFFS
0.008199851238000001		1257	PEPEPAAEG
0.07724956276199998	HLA-B*08:01;HLA-C*07:02;HLA-B*27:05;HLA-C*06:02	1406	VRSQRRQDI
0.035641508165		472	EEEPAADGV
0.034479044602	HLA-B*27:05	1502	RRRLAREKH
0.025937459264999994		228	RTDPRDREE
0.06525250230099999	HLA-A*02:05	676	GAITNSTAA
0.041433260696		201;1547;765;150;1153	LAHRHLARE
0.02621068555		1211	EDLEKEVLV
0.014515779594		1384	SKSSMAGWP
0.027731560764000004		462	ANEGERNRL
0.043161282823999995		192;705;517;263;207;1145;1113;26;847;453;1571;1323;1132;752;1844;1141;692	TYKAALDIS
0.13343950777499997	HLA-B*58:01;HLA-B*51:01;HLA-B*51:02;HLA-A*24:02;HLA-B*52:01	892	CSLVGWPNI
0.057155674422000015	HLA-B*15:01	1115	RQAGAAAEG
0.060407006818	HLA-B*08:01;HLA-B*07:02	1070	RIRERIRRT
0.03832219741499999		1610	GNKWSKCGM
0.133845473306	HLA-B*08:01;HLA-C*07:02;HLA-B*39:01;HLA-B*27:05;HLA-B*27:02;HLA-C*06:02	1498	ERMRRTPPV
0.05042175550299999		1330	AVRDRLRNT
0.060385154479999995	HLA-B*08:01;HLA-B*39:01;HLA-B*27:05	920	ERMRRTPPT
0.04292757816800001		939	ASEKENSCL
0.03706827893700001		423	DRIRRTDPR
0.009132743976		688;1754	VGKASQDLD
0.05401592591800001		1511	LVPVDPRRV
0.0047205003039999995		406	DDPENEVLE
0.05904754081099998	HLA-B*40:01;HLA-A*02:05	1461	AQEEAEGEV
0.038202576654999994		742	SNSTATNNA
0.005137461949000001		1597	DDPENEVLQ
0.17946944906499995	HLA-C*07:02;HLA-A*24:02	325	IYEPEFWFF
0.015353241498999998		1859	EADEGENNC
0.033923595378		1374	DGETLRWKY
0.024031190291999998		387;69;1360;1733;995;276;1850;1370;506;1630;1823	VDISHFLKE
0.027967175415		219	TEPRREPAA
0.05118798026500001	HLA-B*27:05	1235	YKXALDLSH
0.070113099366	HLA-A*02:05	498	QVEPAAVGV
0.047051325904000005		321	LAIHHMARE
0.037890696811		1690	KTEPTDEPA
0.030158401623000004		501	TTPANNEAC
0.008554424581		961;605	GAEPEPAAD
0.129136026487	HLA-A*02:05;HLA-A*02:01;HLA-B*07:02	9	RGLGGWPAV
0.143011475924	HLA-B*58:01;HLA-A*02:05;HLA-A*02:01;HLA-B*15:01	1800;123;292;622	ATNATCAWL
0.11786914088800002	HLA-B*40:06;HLA-B*40:01;HLA-B*44:03;HLA-B*39:01;HLA-B*52:01;HLA-B*38:01;HLA-B*37:01	401;1046	LEQRGAITI
0.009710838895		893;615	KVEEENKGE
0.04612918724099999	HLA-B*40:06;HLA-B*40:01	161;3;424;1387;44;1453;1455;442;91;1436;1886	LEQRGAITT
0.102380021683	HLA-B*58:01;HLA-B*44:03;HLA-B*15:01;HLA-B*38:01	333	AQTNANCAW
0.10210417088899999	HLA-B*40:06;HLA-B*40:01;HLA-B*44:03;HLA-B*52:01;HLA-B*37:01	89	LEQRGAITV
0.08429543013699999	HLA-B*15:01;HLA-A*31:01;HLA-A*03:01;HLA-A*11:01	825;597	SLLHPVCLH
0.019732079361000007		776	TGPREGRRR
0.039212894591	HLA-B*40:06;HLA-B*40:01	808;491;517	LEQRGAITS
0.03716593376399999	HLA-B*35:01	1640	MPGWSDIRE
0.037989522803000005	HLA-A*31:01;HLA-A*68:01	1522	PASRNLAER
0.016698375849		374	SKSSLPGWS
0.033269464295	HLA-A*68:01	206	EGIIYSKRR
0.013487313016		491	ADCVWVESQ
0.13567040433699998	HLA-B*58:01;HLA-A*02:05;HLA-A*24:02;HLA-B*52:01	1459	SSLVGWHKI
0.013390707296		401	DKIEEVTVG
0.029994834552999998	HLA-A*31:01	1056;961;408;1773;830;605	PAIRERLRR
0.007663714705		739	PGKRRRQAE
0.10822707609799999	HLA-B*58:01	570	HTQGYFTDW
0.040965638894999996	HLA-B*58:01	1126	RTNPAATEP
0.052511569131	HLA-B*27:05	1371	RRAKPAAVG
0.029974922532		214	KWSKCKVGG
0.012720644900000001		72	NLHGIEDPD
0.04076253352399999		255	RVEWPRIRE
0.058506970473000006	HLA-A*02:05;HLA-A*02:01	1259;636;1149;1846	GMEDDHKEV
0.09736608129899998	HLA-C*07:02	1474;86;113;554;209;658;116;1878;984;377;1756;862	GYFPDWDNY
0.213636294953	HLA-A*01:01;HLA-B*58:01;HLA-A*02:05;HLA-C*07:02;HLA-B*39:01;HLA-B*51:02;HLA-B*35:01;HLA-B*15:01;HLA-A*03:01;HLA-A*11:01;HLA-C*06:02;HLA-A*68:01	594	MTYKGALDM
0.07183996563299999	HLA-A*31:01;HLA-A*03:01;HLA-A*68:01	1667;1068;1879	SLVGWPKIR
0.033819462064	HLA-B*08:01	350	RERMRQTAP
0.048949779117999984		743	TAATNRDVA
0.08342456035100002	HLA-B*15:01;HLA-A*31:01;HLA-A*03:01;HLA-A*11:01	1526	SLLHPLSLH
0.027404791282999993		449	MRRAEPRNE
0.024808037717999998		1591	HGMDDAHRE
0.03929580293399999		1156	DWVYNTQGY
0.048034591094	HLA-A*31:01	19;887	RAEPRERMR
0.087426985817	HLA-B*08:01;HLA-A*02:05	1692	LAFEHKARA
0.0077754402500000005		1090;990;1423	SLHGMEDDD
0.03520109453400001		4;1031;8;1034;1035;14;21;1047;27;1064;860;1543;48;1032;1074;1085;1087;65;68;69;78;1106;83;1110;1118;1121;105;106;111;1137;1140;702;119;120;121;125;126;1557;704;1154;1155;1163;1165;1167;150;1176;1182;1184;1185;1188;369;169;1196;1203;1207;1212;1214;1215;1216;1221;200;1228;212;214;218;219;224;225;891;1255;1258;236;1263;240;1268;1269;1271;1236;257;261;265;272;1299;277;1302;281;284;291;1316;294;295;11…	EDEEVGFPV
0.05794682964600001		620	AFEHKAKEL
0.017687458879		1843	AQEEGEDVG
0.04927057300899999		1539;7;1550;527;1040;1555;21;534;537;28;33;700;1060;1063;40;554;562;436;1083;1597;63;1091;1604;581;71;586;1614;1106;1625;603;1637;614;1641;106;623;624;1137;626;116;119;120;634;124;638;533;704;1814;137;651;652;1165;1167;145;661;666;669;670;1184;673;278;1187;1188;677;1223;1138;1199;1200;492;692;182;1719;697;699;1212;1726;1216;193;1735;1226;207;1748;974;1750;729;219;122;223;1255;233;1258;752;979;178…	QKRQEILDL
0.011588271645		936;977;178;925	EEDEDVGFP
0.018528905526		345	AAERRKMEE
0.039696671653999996		897;1866	SRDLETHGA
0.026993438984999996	HLA-A*31:01	1396	GGKLSKQVR
0.011349994866000001		1572	KRRISEEWD
0.20422949206	HLA-B*08:01;HLA-B*58:01;HLA-A*02:05;HLA-A*02:01;HLA-C*07:02;HLA-B*15:01;HLA-B*07:02;HLA-A*31:01;HLA-C*06:02	468;1791	KSLLHPMSL
0.015706047039		107	IGGKWSKLS
0.021864810415		913;242;1636	SLHGMEDDC
0.05779815549699999		1198	AAYAQLEAQ
0.033335910063		1502	RLAREKHSE
0.032310097095999996		553	KLQEAEGVG
0.05341931382400001		588;1036	VTSSNANNA
0.033868206386	HLA-A*68:01	116	DAVREKMRK
0.023535912625000002		1616;1353;951	EQAEPAADG
0.0033331122459999995		1665;5;902;792;749;1262	DPGEVEEDN
0.05636341355900001	HLA-A*31:01	1634	KEWPAVRER
0.051771604155000005		477	HQAEPAAEG
0.018324483351000002		1536;943	ARPAADGVG
0.010783847606000001		4;1110	PTANEPATE
0.061307818482999994	HLA-A*31:01;HLA-A*11:01	263	RTELRERMR
0.097302670432	HLA-C*07:02;HLA-B*27:05;HLA-C*06:02	774	ARVQHPEFY
0.004754572244		1725	DPGEVEEDS
0.05812897754500001		1187;676;1326	KWSKCSMVG
0.007197418874999998		1177;1706	PAPEPAADG
0.049620280298999994	HLA-A*31:01	1566	SGWQAVRDR
0.060719766314	HLA-B*07:02;HLA-A*31:01	1730	RPARYARER
0.032766152839		1803	DPAAAGVRA
0.156499435524	HLA-B*08:01;HLA-B*58:01;HLA-C*07:02;HLA-B*35:01;HLA-B*15:01;HLA-B*07:02	574	RAREKHPEF
0.038502954157		1465	LHHVAREMH
0.028854640074999997		1528;225;1194;1522;1679	RHLAREMHP
0.010271974550000002		1912	RDRIRRSDP
0.051194545046999995	HLA-A*31:01;HLA-A*68:01	1026;3;1031;1032;9;14;1368;19;21;1050;1059;36;1062;1063;1064;1884;1069;46;1072;1544;1203;1033;1081;58;65;66;1092;69;70;1298;75;78;83;85;88;89;1118;1120;1126;1129;111;112;113;1139;117;118;119;120;1150;1154;1387;134;1160;1165;145;1171;150;1176;1181;1185;1195;174;1200;179;180;182;1207;1208;1210;190;208;214;216;1241;1243;221;223;1915;1254;232;1263;240;1266;248;1274;251;1279;258;1283;261;1287;265;1293…	NYTPGPGTR
0.004657594651999998		1023	PKVLERIRQ
0.034576470086000004		1874	FDSNLAFRH
0.0019502945660000001		1479	PKELEEGNE
0.019316591715999996		1488	SKRSGREWS
0.060649395774	HLA-A*31:01;HLA-A*11:01;HLA-A*68:01	579	NTSANNADR
0.23202802702299996	HLA-B*58:01;HLA-A*02:05;HLA-A*02:01;HLA-C*07:02;HLA-B*39:01;HLA-B*35:01;HLA-B*15:01;HLA-A*31:01;HLA-B*38:01;HLA-A*68:01	960;1114;1085;1142;79	AAIDLSFFL
0.125548558304	HLA-B*58:01;HLA-C*07:02;HLA-B*35:01;HLA-B*15:01;HLA-B*07:02;HLA-A*31:01	361;431	RAREKHPEY
0.034567330077		87	YKEALDLSH
0.019879494761		107	KERIRRTEP
0.08057173557999998	HLA-A*24:02	1235;1759	RFPLTFXWC
0.10556090400199998	HLA-B*58:01;HLA-A*02:05	986	RAVSAAEGV
0.005726252209		66	PEEVERVTE
0.03439468295700001		918	AEGVGTVSR
0.05708138751200001		1089;1506;963;60;1227;1006;241;18;1259;57;986;892;1722	SQDLDRYGA
0.11470788680900001	HLA-B*08:01;HLA-B*39:01;HLA-B*35:01;HLA-B*07:02	49;917	QPMTYKAAL
0.141781400275	HLA-B*08:01;HLA-A*02:05;HLA-A*02:01	770;773;1837;110;1906;1363;1916;1246;1695	SLLAYRHMA
0.010169319379000001		489;1506;151;1389;1105	PMSLQGMED
0.004638937491999999		897	PVGWPKIRD
0.021180601633000003		910	XDWQNYTPG
0.022551991531999997		171	PGPGIRDQM
0.028077497121		647	NDDCVWLEA
0.009588788864000001		774	NNTAHNNPD
0.010552064195		672;295;1383	PQAEPAADG
0.026644471147999997		1267;988	MGSNWSKRS
0.035653750260000006	HLA-B*40:06;HLA-B*40:01;HLA-B*44:03	1171	VEAAVGVGP
0.10656341512100001	HLA-B*08:01;HLA-A*02:05;HLA-C*07:02	840;1464;998	NSLLHPAHL
0.013145869208		687	DKIEEVNAG
0.07717218747500001	HLA-A*31:01;HLA-A*11:01;HLA-A*68:01	342	CAWPQEEEK
0.016170281533000003		705	NPISTHGMD
0.07755950935799998	HLA-A*31:01;HLA-A*03:01;HLA-A*11:01	1565	KGGMGGWPK
0.0365506627		815	ASGGENNCL
0.011870056290999999		1456	PMAYKAALD
0.054162390633999996	HLA-B*27:05	1016	MRREPAAEG
0.032421746487999996	HLA-B*40:06;HLA-B*44:03	752;1834;974	REVLIWRFD
0.019230306193999992		1279	AEPAARQAE
0.046546161526999995	HLA-A*31:01;HLA-B*27:05	194;1198	IRRTNPAER
0.025007666785		1297	WDNVRERLR
0.11458329035699998	HLA-B*58:01;HLA-B*35:01;HLA-B*15:01	1897;1483;724	AARELHPEY
0.027526106222999995		1581	GMIFSQKRQ
0.076533180713	HLA-B*08:01;HLA-A*02:05;HLA-B*07:02	10	AVRERMRGA
0.016372268857		324	LQAQEEDSE
0.019021240316999997		77	PDNNAACAW
0.055765929897	HLA-C*07:02	352;258;515;1287;970;546;973;241;1411;820;1205;151;698;1743;1858	LRPMTYKSA
0.136957252933	HLA-B*58:01;HLA-A*02:05;HLA-A*02:01	803	GSIRGWPAV
0.06819565181600001		139	PGIRFPLAF
0.014729498588		673	KGSKMKEWS
0.064978756108	HLA-A*31:01;HLA-A*03:01;HLA-A*11:01;HLA-A*68:01	1098	LGGLIWSKK
0.031323884138	HLA-B*08:01	709	EKIRKTKPA
0.04652543507099998	HLA-B*40:06	465	MEKTEPAAA
0.012680606052		1204	EAQEEENVG
0.12785014154000002	HLA-A*31:01;HLA-A*03:01;HLA-A*11:01;HLA-A*68:01	1779	KLARTHIAR
0.016720056902		1621	AWIEAQTED
0.014375736424999999		322;1875	DQVEEATGG
0.034691884592		1772	NNKGENSCL
0.009839232324000004		1216;257;1302;1351;1494;1033;1550;1106;1555;661;278;537;1614;581;1301;700;106;1003;492;1137;1074;638;1417;120;1212;1726;1663	VEKYNEGEN
0.026609436028		137	AITTSNTAE
0.01301976301		1705;794	AITTSNTAD
0.029738637688000006		612	SEGETLEWR
0.049242024186000016		1440;291;644;1558;1862;1817;366	AITTSNTAA
0.062795999617	HLA-B*40:06;HLA-B*39:01	590	SKSITGWPA
0.08414579974499997	HLA-A*31:01;HLA-B*27:05	1557	KHRGWSTVR
0.06687506450300001	HLA-B*08:01	1594	KLSKRRMPG
0.028892324318999997		36;628;293;849;1373	AITTSNTAT
0.107840212828	HLA-B*58:01;HLA-B*35:01;HLA-B*15:01	1330	KAAVDLGWF
0.071270427737	HLA-A*02:05	21	HGAITSTNV
0.028136574913000003		1728;3;424;459;1453;1455;953;442;1387;1886	AITTSNTAS
0.024561500338999998		162	GDKEVLKWV
0.057439970036	HLA-B*58:01	1339	KSSIPGWSE
0.014142254885999999		747	EKHPEFYKG
0.007580529603000002		3;516;5;1033;529;533;22;535;26;602;543;32;1570;547;552;1578;44;46;52;55;569;574;1093;583;585;1610;75;588;1109;1111;1624;89;1114;603;1628;1125;103;1641;1131;1647;113;626;447;632;1147;129;1156;135;654;656;658;1172;150;155;1183;674;1704;1193;683;172;114;686;1713;694;695;1311;188;1222;200;715;1231;720;1656;1235;1236;1751;1243;220;734;736;1762;230;298;745;1260;752;1576;1778;244;761;1275;1277;1279;1665…	EKHPEFYKD
0.04033023857399999	HLA-B*35:01;HLA-B*07:02	64;456;242;487;296;567;239	HPASLHGME
0.025899191304000004		939;1895;1160;1577;203;140;643;1078;1367;1899;1531;1483;767	HPASLHGMD
0.028925590049999998		1579	LTNSNTADN
0.009878096272999997		1904;1735;841;1783;1241;1753;480;1313;1890;1827;932;807;112;624;1188;182;1865;1532;1321;1079	EKHPEFYKN
0.11463096287199998	HLA-A*31:01;HLA-A*03:01;HLA-A*11:01;HLA-A*68:01	354;1583	SMGGWSAVR
0.069280681232	HLA-A*31:01	638	KGWSLIRKR
0.04009866447200001		1109	LEGIVYSQK
0.12167049202100001	HLA-A*31:01;HLA-A*03:01;HLA-A*11:01;HLA-A*68:01	149	KLSGWSVIR
0.047535452987		1275	GLDRLIYSQ
0.011433183560999998		1577	IEATEKENS
0.017537977019999998		651	KNEWSTVRE
0.044588048865999985		266;1195;564;1423	TSTTNAACA
0.040176853393	HLA-B*58:01	479	DSHLAHKHW
0.014551326778999996		1166	DSHLAHKHT
0.027096681645000002		568	LYPDYYKTD
0.04076052850200001		1168;1746;931	NTDTTNAAC
0.011160398571		227	EGVGAVSSD
0.05968221885399999		250;668;794;1086	MDDPERQVL
0.08905118294799999	HLA-B*08:01;HLA-B*15:01;HLA-B*07:02	86	KIRRAGPAA
0.18897958669999995	HLA-B*58:01;HLA-A*02:05;HLA-A*02:01;HLA-C*07:02;HLA-A*31:01	1004;1884;1830;1415	GAWNLSHFL
0.09328277340899997	HLA-B*58:01;HLA-B*35:01	1718	TANNADCAW
0.05291939094100002	HLA-A*02:05	626	VTAGEDNCL
0.025178543573000006	HLA-B*35:01	1857	VPVDQREVE
0.12439095324199999	HLA-B*40:06;HLA-B*40:01;HLA-B*44:03;HLA-A*02:05;HLA-B*39:01;HLA-B*38:01;HLA-B*37:01	1161;226;1476;1509	EEAEVGFPV
0.04231327901200001		1689;1306;855	DSHLAHKHM
0.07427057899999998	HLA-B*15:01;HLA-A*03:01;HLA-A*11:01	1405;1821;573	SLLHPMGLH
0.023877866621		305;1489	GGLEGIIHC
0.148853043964	HLA-B*40:01;HLA-A*02:05;HLA-A*02:01;HLA-B*39:01;HLA-B*15:01	2	RMDSEGEVL
0.020967550281000003		1109	EQVEQATGG
0.026148524178		984	FDSSLAHHH
0.022355745568999993		980;301	GGLEGIIHS
0.10788511151599998	HLA-B*58:01;HLA-B*15:01;HLA-B*07:02	1078	RGAITTSSI
0.029267851076999998		44	RGAITTSSN
0.09374500809600002	HLA-B*58:01;HLA-B*15:01	462	WSKRSTGEW
0.071019019693	HLA-B*39:01;HLA-B*38:01	1178	SHFLEKGGL
0.10761489906699997	HLA-A*31:01;HLA-A*03:01;HLA-A*11:01	620	RLAFEHKAK
0.056800365894000004	HLA-B*15:01	702	LLHPQSLHG
0.024343797916	HLA-B*27:05	1785;556	SRFLKEKGG
0.045900515128000016	HLA-B*15:01	1690	KLSKSSTAG
0.11072612711499999	HLA-B*40:06;HLA-B*40:01;HLA-A*02:05;HLA-A*02:01;HLA-B*39:01;HLA-B*38:01;HLA-B*37:01	1310	EQEDVGFPV
0.014550068720000003		732	GEEEEVGFP
0.070664379616	HLA-A*11:01;HLA-A*68:01	914	VPLKPMTYK
0.045415547172	HLA-B*27:05	502;79	ERIRRTDPR
0.034217693583		76;1423	KHPEYYTGT
0.025560621664999998	HLA-B*07:02	1454	RPTTGGAQP
0.09022388180899997	HLA-B*40:06;HLA-B*08:01;HLA-A*02:05;HLA-B*15:01	744	MQRARDEPA
0.076612749651	HLA-A*24:02	1649;1434;1079	IWSKRRQDI
0.14369177487900003	HLA-A*02:05;HLA-A*02:01;HLA-B*39:01	1748	SGIGGWPAV
0.028675734280999995		657;987	DYAWLEAQE
0.021758698849999997		1757	QEQVEEASK
0.05602697670800001	HLA-B*08:01;HLA-B*39:01;HLA-B*27:05	737;1346;524;1548;430;1807;1202;1812;1673;1049;895	ERIRRTDPA
0.029487603751999998		365	ERIRRTDPG
0.120124334482	HLA-B*08:01;HLA-C*07:02;HLA-B*07:02	705;134;1420;1624;1817;1562;733;545;1762;1573;296;1449;1327;1266;251;1279	YSQKRRDIL
0.05954985279499998	HLA-A*31:01	920	GGWPNVRER
0.066850884935	HLA-A*03:01	255	VLXWKFDSH
0.012436724625000001		446	EGLIWSKRQ
0.03181688472600001	HLA-A*31:01;HLA-A*68:01	716;1434;1516;1649;1892	EGLIWSKRR
0.066870478855	HLA-A*02:05	1280;1029;1286;524;141;1806;532;790;986;1832;1067;941;686;1586;1331;1204;1463;1848;827;318;1471;1344;707;1222;327;73;202;1867;1100;331;1361;1362;1363;1111;1754;1244;199;479;1248;225;1339;230;1873;1769;1899;753;1779;884;1598;758;375;1530;1533;1609	LVPVDPEEV
0.011838567042999997		565	AWLEAQEGD
0.017431486515		901;47;1200;499;1811;1242;315;1692;1470	AWLEAQEGE
0.025278392337		153;594;1316;957;1390	MGGKWSKYS
0.019681121429999997		607	MSQFGMEDD
0.03256651495599999		1112;123	KLVPVEPKQ
0.076385550449		1020	MGGKWSKYI
0.010832151712		122	QQEEEEEVG
0.04638272786199999	HLA-B*08:01;HLA-B*39:01;HLA-B*27:05	1245	ERIRRTSPT
0.11026454063099997	HLA-B*58:01;HLA-B*15:01	1671	KGAFDLCFF
0.01681378933		1172	RHGAITSDN
0.11111692345999999	HLA-A*01:01;HLA-B*58:01;HLA-A*02:05;HLA-A*02:01	931	RSDILDLWV
0.036413854872999994	HLA-A*68:01	325	EVGFPLSLQ
0.09765945374499999	HLA-C*07:02;HLA-C*06:02	1799	AREQHPEYF
0.05578621261000001	HLA-A*31:01;HLA-A*68:01	1347	WSRIRERMR
0.056567843959		813	GWEVVRERM
0.07847321970199998	HLA-A*31:01;HLA-A*11:01;HLA-A*68:01	1456	AAVGERMGR
0.021911799410999994		434	HHRARERYP
0.004170943195		571	PEQVEEVNE
0.08354475396799997	HLA-B*15:01;HLA-B*07:02	1622;295	RMRRAEPQA
0.012214896126999998		1275;350	EKIEQANEG
0.011426916705000002		732	GARERRRRD
0.069427145219	HLA-B*38:01	1414	THNNPDCAW
0.013426473469999997		130	PRTERAAVG
0.10892781577400001	HLA-A*31:01;HLA-A*03:01;HLA-A*68:01	1296	SMRGWSRVR
0.098943502238	HLA-B*58:01;HLA-A*02:05;HLA-B*51:02;HLA-B*52:01	855;1123;1255	VGFPVXPQV
0.016219687525000002		1537;580;1157;1675;397;1423;1042;474;923;1029;1056;100;1577;1451;1262;1519;1008;351;885;250;735	LEAQEEEVG
0.04662977992499999	HLA-B*27:05	170	VRERMIRAR
0.006861725488		46	PANMHGMDD
0.02542639132799999		459	DMCLLHPMS
0.021642402335999997		920	TERTESAAE
0.080105176067	HLA-B*58:01	987	WSKRRGDEW
0.07797018283799999	HLA-B*40:06;HLA-B*40:01	987	REKGGLGGL
0.05239212348799999	HLA-B*58:01	696	LSKRRGEDW
0.014345573648000003		586	AWPKKQDEG
0.009380309127		1634;1499;636;685	EEANGGENN
0.013294909237999999		662	EEANGGENS
0.04666718621600001	HLA-A*31:01	427;726	IGWPAVRDR
0.026691369484000003		1723	NGENSCLLH
0.024949924702000005		875;1727	EGEDNVLLH
0.07364741568000001	HLA-C*07:02;HLA-B*27:05	522;139;15;1168;1557;1176;923;1566;69;800;546;803;198;1190;1777;1479;1837;1198;1458;181;1847;1848;1723;701;1855;197;1478;1607;456;457;1477;1099;802;846;1359;720;173;1362;724;853;218;221;1247;1504;1360;61;1379;1253;97;1897;366;1007;113;1013;1769;1144;1914;765;247	RKRQEILDL
0.060673588884		215	KFYKNELLT
0.06056209593599999	HLA-C*07:02;HLA-B*27:05;HLA-C*06:02	502	YRHVAREIH
0.013775954051999998		750;735	PVDPVEVEE
0.05053037987000001	HLA-A*31:01;HLA-A*68:01	1104;1741;318	EFDISLARR
0.033929267883000006		1109	KKSLPGWST
0.012034659343		1008;1023;230;1502;1095	QHGMEDGDR
0.23242660516799998	HLA-B*58:01;HLA-A*02:05;HLA-A*02:01;HLA-B*51:01;HLA-C*07:02;HLA-B*39:01;HLA-B*51:02;HLA-A*24:02;HLA-B*35:01;HLA-B*15:01;HLA-B*07:02;HLA-A*31:01;HLA-B*52:01;HLA-A*11:01;HLA-C*06:02;HLA-B*37:01	731	SSFSGWSAI
0.014501915798		1574	GNKWSKFGG
0.159715400494	HLA-A*31:01;HLA-B*27:05;HLA-A*03:01;HLA-A*11:01;HLA-A*68:01	0;1125;392;1450;1069;495;552;1778;1781;761;220;413	RLAFQHMAR
0.019237541078000003		1802;140	VPIDPDKVE
0.07195301246900002	HLA-A*11:01	1901	VVMWKFDSQ
0.09835757409200002	HLA-A*24:02	312;260;1846	TWGWCFKLV
0.07974467758500002	HLA-B*39:01;HLA-B*27:05	958	GKWSKPSVI
0.033247570107999995	HLA-B*44:03	1762;1643;1077;1615	ADTNADCAW
0.047811502794	HLA-A*68:01	940	VPVRPMTHK
0.013531634825		939	WDTIREKMR
0.005163495663		217	PASQHGMDD
0.01336769641		1	AEPPEEGVG
0.04267566263900001		808;491;517	EQRGAITSS
0.024637828938999996		194;884	TNAACAQLE
0.136465458562	HLA-B*58:01;HLA-A*02:05;HLA-A*02:01	1850	SSNAACAWV
0.023258402498000003		297	KERMRRTEP
0.08321651217799998	HLA-A*24:02	1157	KWSKRCRIW
0.016510980084999998		199	PVDPEEVEA
0.018939011442		348	AITSSNSXN
0.086333246712	HLA-A*03:01;HLA-A*11:01;HLA-A*68:01	217;1859	GTASRDLDK
0.042555372530999995	HLA-B*27:05	1469	RRHTAREMH
0.008365926271000001		1286;524;141;986;1832;1067;941;686;1463;1848;827;318;1471;1344;707;1222;327;73;202;1867;331;1873;1362;1111;1754;1244;479;1609;1339;230;1769;753;884;1598;758;1530	PVDPEEVEE
0.04498162258399999	HLA-B*27:05	731	RRAGTTADR
0.037599773494999995	HLA-A*31:01;HLA-A*68:01	361	PVVRERMQR
0.08094638016500003	HLA-A*02:05	1537;260;263;1288;1836;1038;271;1040;534;1668;1825;197;1315;293;1830;1575;1580;557;1840;1846;1591;1595;316;1085;1434;1092;582;1352;1869;653;82;340;1365;1623;1295;92;606;315;1681;1384;362;1383;1133;1341;627;628;633;636;637;1667;132;1676;397;1425;916;149;662;666;1178;671;936;940;430;436;1205;1206;1463;1421;699;1733;713;1483;461;983;473;591;222;1770;772;1782;1783;249	TNNAACAWL
0.030908839330999995		1280;1029;375;1100;1806;1361;1363;532;790;1248;225;1899;1331;1204;1779;1533	PVDPEEVEK
0.018909436566000002		113	NNLLHPICQ
0.013173449013999998		1172	ADESADRPA
0.076075805275	HLA-A*02:05	1621	TNNAACAWI
0.071344606506	HLA-A*02:05	128;1890;70;1481;1618;821;1366;824;665;1274	TNNAACAWV
0.01693540122		1123	TPTAADRXG
0.019822417224		682;742	TNNAACAWP
0.049825509955		1696;141;855	LTSNNTPST
0.022887902951000003		114	RERIRQARQ
0.019762975762000007		12;723;236;1518	RERIRQARP
0.041978100861999997	HLA-B*07:02	1725	APAPARTAP
0.09071209802399999	HLA-C*07:02;HLA-B*39:01	1425;891	VHSQRRQEI
0.06021282854900002	HLA-B*44:03	1339;877;646	ADILDLWVY
0.077142425571	HLA-B*58:01	916	WSKRSESEW
0.049163270484999994		98	SSNTANAAC
0.018243656594999998		695	LKHLAREKH
0.045054495329	HLA-B*08:01	406	ANKRENTSL
0.063954291401	HLA-B*58:01	834	WSKRLGGGW
0.09963385147599997	HLA-A*02:05;HLA-A*02:01	942	GMDDDHGEV
0.05837654190399998	HLA-B*27:05	405	YRGALDLSH
0.003955456544		882	PVEPDQEEN
0.07137499680199999	HLA-A*31:01;HLA-A*68:01	1880	FGWRDVRER
0.03828841861999999	HLA-B*08:01	1281	WFQVRERMT
0.14317673252400004	HLA-B*58:01;HLA-A*02:05;HLA-A*02:01;HLA-B*51:02;HLA-B*52:01	1462	CSLVGWPSV
0.106883394646	HLA-B*08:01;HLA-A*02:05	671	WSKSRGWSA
0.024684729099999997		1603;1308	NNALLHPIS
0.042094319090000006	HLA-B*08:01	1673;1812	TIRERIRRT
0.052932155378	HLA-B*27:05	57	MRRAPPGVG
0.027544243606		185	TNPDCAWLS
0.08022247770299999	HLA-B*39:01;HLA-B*38:01	11;1429	SHLAFDHVA
0.025327278777999996		1200	NNALLHPIC
0.021605896366999996		1280;69;969;587;1171;1428;1557;1430;1372;862;1823;1173;1889;1698;937;988;813;558;439;1082;1854;255	TNPDCAWLE
0.14201350237899998	HLA-B*08:01;HLA-C*07:02;HLA-C*06:02	393	AFYHKAREL
0.015595055943		854	SKGWSTVRE
0.06636880248399998	HLA-B*08:01	386;1299;1028;468;90;274;719	TIRERIRRA
0.047419376513	HLA-B*27:05	953;1618	KRSLVGWPQ
0.131413836778	HLA-A*24:02	1025	KWSKGWLAV
0.07893585566900001	HLA-C*07:02;HLA-C*06:02	509	VREKHPEYY
0.015312239248		596	LEAQEQESE
0.021727648972000004		1238	DTCLLHPIS
0.07474946288200002	HLA-B*39:01;HLA-B*27:05	1032	GKWSKSCIV
0.014115780680000002		824;101;821	LNEKGGLEG
0.036066742635999995	HLA-A*31:01	1218	HFLKEKGGR
0.028874919099999993	HLA-B*40:06;HLA-B*44:03	781	GENHSLLHP
0.08068920890699999	HLA-C*07:02;HLA-B*39:01;HLA-B*27:05	1024;1054;239	SRLALHHMA
0.021340556307		299;252;1251	NNPTCAWLE
0.051917252861		1;4;7;9;11;14;17;19;20;21;24;25;26;28;30;34;35;36;37;43;44;46;48;49;50;66;68;69;70;71;75;78;85;86;87;88;89;90;93;94;98;100;102;103;104;105;106;107;108;109;111;112;113;115;117;118;119;122;123;124;125;126;131;133;134;136;138;140;144;145;154;158;161;163;165;166;167;169;170;171;174;179;180;182;186;190;192;193;197;202;203;205;207;208;213;215;216;218;219;221;223;228;232;235;237;240;245;246;249;250;251;…	HFLKEKGGL
0.11096465524199994	HLA-B*58:01;HLA-A*02:05;HLA-A*31:01	978	KSSVAGWPA
0.06146563548299999		770;773;1221;271;1363;156;1246;1695;604;1834;1837;110;241;1906;373;1916	LAYRHMARE
0.104988848239	HLA-A*31:01;HLA-A*03:01;HLA-A*11:01;HLA-A*68:01	34;294;1067;1442;1331;1204;830;479	SLVGWPAIR
0.04827064285900001		360	KLSKSRIPG
0.038710687662		1484	SNEPAAEGV
0.033231413217		384;1835;1797;1030;7;265;1290;1803;1036;1293;1752;19;789;1814;539;28;541;1567;33;1572;1318;551;1321;519;301;402;435;1844;1333;1334;1081;411;864;1091;795;333;1615;338;1849;1112;93;1376;356;103;1128;1131;877;1902;1136;1651;1908;117;119;889;1403;1405;1150;1408;385;1413;1418;1431;399;1169;914;915;1687;1688;883;414;1648;1699;1703;1709;1523;1864;807;1715;1460;949;439;955;703;193;1223;458;887;811;1456;2…	AVSRDLERH
0.021689671515		706	NNSLLSPIS
0.12574776737199997	HLA-C*07:02;HLA-B*39:01;HLA-B*27:05;HLA-B*27:02;HLA-B*38:01;HLA-C*06:02	1370	NRIAGWGAI
0.062342623483	HLA-B*39:01	751	SREPAAEGV
0.011198229136999997		1880	PATNEEAAA
0.06689113908500001	HLA-A*31:01;HLA-A*11:01;HLA-A*68:01	1728;1446;552;477;692;55;540;413;670	AVSRDLERR
0.07301858075200003		1419	HFLXXKGGL
0.087305602092	HLA-A*01:01;HLA-B*58:01;HLA-B*15:01;HLA-A*11:01	681;965	AVSRDLERY
0.10400831792199998	HLA-B*08:01;HLA-B*15:01;HLA-B*07:02	538;1195	RMRTAEPAA
0.043946831056		697	KIRLGGWAN
0.083267247944	HLA-A*02:05	1677	ATAGENNSL
0.11127961047399998	HLA-B*40:06;HLA-B*40:01;HLA-B*44:03;HLA-B*52:01;HLA-B*38:01;HLA-B*37:01	53	LEWKFDSML
0.049282010575	HLA-A*31:01	456	KPRGWEAIR
0.15756001788399998	HLA-A*01:01;HLA-B*58:01;HLA-B*35:01;HLA-B*15:01;HLA-A*11:01;HLA-A*68:01	633	YSLTFGWCY
0.022018214082		1430	GSNQRNNRT
0.089100720637	HLA-A*24:02	1346	GWAEVRERI
0.018079276642		96;97;1569;1807;18;1206;599;1438	HGMDDDHRE
0.024088124794999995		523	MRRAEPGPN
0.04588709352000002		478	AAEPAAKGV
0.0076109144		1294	DGAGAVSRD
0.08995051822100003	HLA-B*08:01	939;263	HSQXRQDIL
0.017220576022		1017	EANERENTG
0.019128903442000002		1291	VRERMPRAE
0.042070869361000005	HLA-A*68:01	1852	WPNIIERMR
0.028751396355		1729	ATAGENNSS
0.035273296946999995	HLA-B*27:05	674	MRRAEPTPE
0.015568437389		1090;488;423;520;1257;1736;302;189;328;50;1622;689;817	LAAQEEEEE
0.024891740818999992		980	KGENNKLLH
0.010664675153		327	EEVSTGENN
0.027910325455000003		299;239;1327	SSNTVANNP
0.028669768255999997	HLA-B*35:01	1188	QPTAEQPTA
0.04118996642099999		1111	TVHTNADCA
0.041896972983		987	SSNTVANNS
0.055629050932999996	HLA-A*02:05	393;889	LAAQEEEEV
0.018826181294000006		1873	QGYSPDWQN
0.03675744446799999		93	KWSKPSMKG
0.039797339200000004		400;1888;165;1582	AAQEEEGEV
0.008510544350000001		941	ERVQEKEEG
0.08476961098599999	HLA-B*35:01	617	TAFTNAACA
0.12314232015299997	HLA-C*07:02;HLA-A*24:02	264;498;1515;1868;1005	SWPAVRDRL
0.11235309604099998	HLA-C*07:02;HLA-A*24:02	84	SWPAVRDRM
0.014533333346		522	IGGKWSKSS
0.06577882823799999	HLA-A*02:05	865;451;1211;167;1833;1303;1459	SSNTVANNA
0.11909135590299998	HLA-C*07:02;HLA-A*24:02	1537;194;1101;1198;1779;1237;1592;1244;766;159	SWPAVRDRI
0.014309436009000002		322	DEGKQAEPA
0.09547760457900002	HLA-B*58:01	1606	ASTNAAVAW
0.033099397175999995	HLA-B*27:05	594	RRARPTTEE
0.038055824624000006		185	LAEHGALTS
0.06349564495899998		1818	HNNTDCAWL
0.09836866150899998	HLA-B*08:01;HLA-C*07:02;HLA-B*39:01;HLA-C*06:02	1757	SKKENSCLL
0.010581120012		580	PAIRDRLRT
0.009515484828999997		817;994;923;1626;1345	ENNKGENNC
0.08200769169400003	HLA-B*58:01	22	WSKSSKTEW
0.06623959464799997	HLA-A*24:02	1603;519;1399;978;665;536;1561;1241;671;1384;422;487;424;880;689;628;821;567;824;953;1274;571;1020;893;1087	VWSQKRQDI
0.019266959287000004		97	HNTQGFLPD
0.07938586554299998	HLA-B*58:01;HLA-B*15:01	1558	LSKRSTSGW
0.030571160552999993		608	NNTAANNAA
0.055373158329	HLA-B*35:01;HLA-B*07:02	456;1498	XPAAVGVGA
0.03807381067299998	HLA-B*40:06	644	LEKHXAITT
0.009270795298		702;918;1799	NNTAANNAD
0.015713714555999996		729	NNTAANNAE
0.062676240817	HLA-A*31:01;HLA-A*11:01;HLA-A*68:01	34	LELHPEYFK
0.010206118294999999		339;460	PVDPGKVEE
0.015101695606000005		257;1302;1351;1003;492;1074;1614;1106;1550;1494;1663;1212;638;1726;1301	GKGSKMKGW
0.08448931295600001	HLA-A*02:05	267	RAKPAADGV
0.16327894916900001	HLA-B*58:01;HLA-A*02:05;HLA-A*02:01;HLA-A*31:01	1780	KSSRAGWAV
0.026074036202999997		706;963;999;649;650;1795;1909;888;890;1115	AQQEGEEVG
0.065654788662	HLA-B*58:01	1065	KSSRAGWAT
0.06823707904	HLA-B*08:01;HLA-B*39:01;HLA-B*27:05	637;1214	ERMQKTEPA
0.04677419122	HLA-A*31:01	1475	RTRPIAEGE
0.015279495924000006		1769;1766	LEAQEEDVG
0.030722857302000004		277;135	SNANNADCA
0.103201094051	HLA-B*58:01;HLA-A*02:05	642	KSSRAGWAA
0.128340038106	HLA-A*31:01;HLA-A*03:01;HLA-A*11:01;HLA-A*68:01	1594	RMPGWATIR
0.013386871192		723;1518	EEANSGENS
0.025639160421000003		1402;1337;328;201;746;1530	GSAWSKCSP
0.045365707463999996	HLA-A*31:01	860	KDWPRVRER
0.06412623806099997	HLA-B*08:01;HLA-B*37:01	1225	KDLERHGAL
0.037570059701000004	HLA-A*31:01	214	PVRLQVPVR
0.017005602563		1369	ASQHGIEDE
0.049623736158	HLA-A*24:02	474	KWSKCFQWP
0.040356489653000004	HLA-B*07:02	1817	APAADKEPA
0.035742913473	HLA-B*27:05	1580	IRRADPSRR
0.04687535718599999	HLA-B*39:01	735	SRDLSRHGA
0.10626195743399998	HLA-C*07:02	1138;1443;1862;679;40;778;626	GYFPDWGNY
0.009657743347000002		1376;109;1789	HPEYYKDED
0.022626913469		960;258;390;1645;85;1048;559;164;902;678;1709;1839;882;1583;124;445;1775	ELHPEFYKN
0.10813908154200001	HLA-A*31:01;HLA-A*03:01;HLA-A*11:01;HLA-A*68:01	1595;173;358	GLARRHIAR
0.066637169254	HLA-B*39:01;HLA-B*35:01;HLA-B*07:02	1815	HPEYYKDEL
0.016508181455000003		1287;43;1540;1543;855;599;1038;1807;785;18;787;532;1305;1306;796;1315;1830;1832;263;556;814;819;1845;1846;1592;825;317;1343;1600;1888;1346;1862;584;1869;846;79;312;1874;483;342;343;1368;604;96;1381;273;1361;956;1623;1511;365;1134;1394;1398;489;376;1556;893;1150;644;141;337;1773;1168;916;921;408;1689;666;1691;1696;420;1858;168;685;1198;1457;1458;947;181;1206;184;1211;1724;1725;475;191;194;707;1477…	ELHPEFYKD
0.012828758588		429	VDTREVEEA
0.051511131360000004	HLA-B*07:02	313	GVRAEPAAA
0.05241016360899999		328	AADGVREPA
0.039493289742000004		1370	TYKGAVDIS
0.03449298552599999	HLA-B*27:05	826	WRKEREKMK
0.019301839523999997		156	LRTTEPAAE
0.042892702715	HLA-B*35:01;HLA-B*07:02	1261	TPTNNGACA
0.020707223286		681	GKWSKSKVG
0.084915554752	HLA-C*07:02;HLA-B*39:01	482	LHPTSMHGV
0.024153612089999995		607	QFGMEDDHR
0.03440943598499999	HLA-B*27:05	1701	VRHVAREMH
0.029035025523999995		1014	CFKLVPVVP
0.06289616278399998		1737;730;1690;1698	GWEAIRERM
0.080736121597	HLA-A*24:02	1243	GWPFVRDRI
0.008262536548000002		634	EELTEGENN
0.047418222615000005	HLA-B*58:01	524	DVHRQVLRW
0.052458331250000004		449;2;258;1682;965	RYGAITSSN
0.035851320820000004		774	RHLARVQHP
0.033925804838		43	SEGEVLEWR
0.008400736878		414	EEVTVGEDN
0.024661578838000006		284	SSNTATNAD
0.04026349429399999		1110	PAATGVGTV
0.050199407549		1146	AVSPALEKH
0.026335911599000002		8	VERERAAEG
0.03598636019400001		1779	RTGPAARTE
0.07528848196	HLA-A*31:01;HLA-A*11:01;HLA-A*68:01	655;719	DSHLAFHHK
0.042468944249999994	HLA-B*27:05	532	RRTEPVAEG
0.049728690416999996	HLA-B*35:01	1058	FPDPEKYTS
0.077912981831	HLA-B*35:01	1728;1635;1766;424;401;850;790;1082;1629;255	DSHLAFHHM
0.06189519608100001	HLA-A*31:01;HLA-A*68:01	1616;951	DSHLAFHHR
0.071760610088	HLA-A*02:05	432;856;1059	DSHLAFHHV
0.15762329621299997	HLA-B*08:01;HLA-B*58:01;HLA-A*02:05;HLA-C*07:02;HLA-B*39:01;HLA-B*15:01;HLA-B*07:02	1557	SSLLHPASL
0.07170891911999999	HLA-B*40:01;HLA-B*15:01	103	RQNEPAAVG
0.017282519453999997		169	EETDTLLHP
0.04930376064299999	HLA-A*31:01;HLA-A*68:01	1394	VGCLVVRER
0.015183478672000001		137;554;125	LDPEQVEKA
0.009104939396		875	DNVLLHPMN
0.030959730556		1467	PNNATCVWL
0.05647167728900001	HLA-A*31:01;HLA-A*68:01	384;385;1797;7;1864;1403;1814;411;28;33;1699;1318;1319;883;193;811;1902;1136;1648;1408;435;1333;1015;1849;955;1223;507	NGWETIRER
0.04777676019600001		198	GKLSKSSIV
0.014769911597999997		428	KGENNPLLN
0.022187463408000006		107	GMVWSQKKQ
0.01444675315		832;1766	EKMRTAADG
0.008113346205		403;1573	DCVWLKAQE
0.12611147666300002	HLA-A*02:05;HLA-A*02:01	930	GMDDPEHEV
0.031824264055999994	HLA-B*07:02	1131	RPEENRRQT
0.11384270957699998	HLA-A*31:01;HLA-B*27:05;HLA-A*03:01;HLA-A*11:01	739	RMRQADPGK
0.077737329109	HLA-B*08:01;HLA-B*58:01	578	WSKRRASGW
0.021142331966		1027;1230	TSGPGIRYP
0.14610822283600006	HLA-B*08:01;HLA-B*58:01;HLA-C*07:02;HLA-B*51:02;HLA-B*35:01;HLA-B*15:01;HLA-B*07:02	501	MAREVHPDF
0.015101548878999999		782	MKRAEPTEP
0.140098649563	HLA-B*58:01;HLA-A*02:05;HLA-A*02:01	417	ATNSACAWL
0.185443379432	HLA-B*58:01;HLA-C*07:02;HLA-A*24:02;HLA-B*35:01;HLA-B*15:01;HLA-B*07:02	1077	RAQEMHPEF
0.009660398800999998		1594;1022	DPVSMHGMD
0.033858920542		480;1313;1827;932;1735;112;182;1753;1532	YKNCHSKNC
0.007441223831999999		912	DPDQVEEYN
0.051628239720999995		1544;850;1588	SSNINNAAC
0.04447277263600001	HLA-B*27:05	610	KRSGGGWET
0.015553465705999999		21	TSTNVGNAD
0.009945500109		170;1772	PDVRERMIR
0.18773231903	HLA-B*40:06;HLA-A*02:05;HLA-A*02:01;HLA-C*07:02;HLA-B*39:01;HLA-B*27:05;HLA-B*27:02;HLA-B*38:01;HLA-C*06:02	1112;1413	KRMGGWPAV
0.036586286383	HLA-B*15:01	1790	SQHGMEDTH
0.11613843040399997	HLA-B*08:01;HLA-B*58:01;HLA-B*15:01;HLA-B*07:02	1153	MTRKGAIDL
0.009612463274		371	MKANEGENN
0.027966003193999996	HLA-B*44:03	1528	DEDREILKW
0.034147200867		1395	WSKRSSGSG
0.056067766049	HLA-A*02:05	474;1519	LVPVDPKAV
0.027987972245		854	GRTEPAAAG
0.064685013713	HLA-A*02:05	945	GVGAVFRDL
0.014362756863999997		289;482;1604;1289;652;434;1815;920;1756	SKRSMGGWP
0.044081196015		299	LYPEYYKLN
0.041452356375		183	IRRTQPEPA
0.130441820776	HLA-B*08:01;HLA-B*51:01;HLA-B*39:01;HLA-B*51:02;HLA-B*35:01;HLA-B*07:02	295	YPLTCGWCF
0.061564456143000004	HLA-C*07:02;HLA-B*27:05;HLA-C*06:02	629	FRHIAREIH
0.020138486259999998		153;957	ARERMRSTE
[truncated: 50,713 more rows]
